# Supplementary material for: Comprehensive proteogenomic analysis of human embryonic and induced pluripotent stem cells
Source: J Cell Mol Med. 2019 Jun 25;23(8):5440–53. doi: 10.1111/jcmm.14426 (PMC6653499; doi:10.1111/jcmm.14426)
Supplement: Supplementary file 5 [file JCMM-23-5440-s005.xlsx]

## Sheet: Supplementary Table 2
Sample	AUC (x10 e9)	Protein groups	Peptides
hESC-1	8621	2029	10526
hESC-2	8736	2211	10489
hESC-3	8674	2141	10883
hESC-4	6634	2083	10802
hiPSC-1	10701	2051	10693
hiPSC-2	7536	2052	10993
hiPSC-3	9196	2067	10925
hiPSC-4	7163	2117	11287

## Sheet: Supplementary Table 3
	Sample	TMT label	resulting normalization values
	hESC-1	127N	0.725
	hESC-2	127C	0.905
	hESC-3	128N	0.917
	hESC-4	128C	0.956
	hiPSC-1	129N	1201
	hiPSC-2	129C	0.907
	hiPSC-3	130N	1059
	hiPSC-4	130C	0.682

## Sheet: Supplementary Table 4
Accession	Description	Score	Coverage	# Proteins	# Unique Peptides	# Peptides	# PSMs	# AAs	MW [kDa]	calc. pI	127_C/126	127_N/126	128_C/126	128_N/126	129_C/126	129_N/126	130_C/126	130_N/126									hESc 1	hESc 2	hESc 3	hESc 4	hiPSc 1	hiPSc 2	hiPSc 3	hiPSc 4	median hESc	median hiPSc	FC hiPSc/hESc	FC hiPSc/hESc, log2	hESc 1, log2	hESc 2, log2	hESc 3, log2	hESc 4, log2	hiPSc 1, log2	hiPSc 2, log2	hiPSc 3, log2	hiPSc 4, log2	q value	NEG log 10 q value
A6NP24	Quinone oxidoreductase (Fragment) OS=Homo sapiens GN=CRYZ PE=1 SV=1 - [A6NP24_HUMAN]	61.9245	20.16	2	5	5	20	243	25.9657	8.88037	0.477382	0.329539	0.495377	0.434383	1.12428	1.42357	0.919628	1.46909	0.973958	0.651909	0.930436	0.885833	0.872087	1.00941	0.686559	1.01603	0.490146	0.505498	0.532413	0.490367	1.28918	1.41029	1.33947	1.44591	0.497933	1.37488	2.76118	1.46529	-1.02872	-0.984222	-0.909381	-1.02807	0.366454	0.495996	0.421667	0.531975	0.000279052	3.55432
P11169	Solute carrier family 2, facilitated glucose transporter member 3 OS=Homo sapiens GN=SLC2A3 PE=1 SV=1 - [GTR3_HUMAN]	102.352	14.31	1	6	6	39	496	53.8893	7.1958	0.643305	0.465802	0.608413	0.576784	1.06972	1.27686	0.828632	1.36424	0.973958	0.651909	0.930436	0.885833	0.872087	1.00941	0.686559	1.01603	0.660506	0.71452	0.653901	0.651121	1.22662	1.26495	1.20694	1.34272	0.657203	1.24579	1.89559	0.922646	-0.598357	-0.484954	-0.612856	-0.619003	0.294693	0.33908	0.271348	0.425157	0.00155108	2.80937
P31040	Succinate dehydrogenase [ubiquinone] flavoprotein subunit, mitochondrial OS=Homo sapiens GN=SDHA PE=1 SV=2 - [SDHA_HUMAN]	43.0796	15.21	1	8	8	17	664	72.6453	7.38623	0.935117	0.616362	0.875277	0.82709	0.994892	1.15243	0.762781	1.17756	0.973958	0.651909	0.930436	0.885833	0.872087	1.00941	0.686559	1.01603	0.960121	0.945472	0.940717	0.933686	1.14082	1.14168	1.11102	1.15898	0.943095	1.14125	1.21011	0.275139	-0.0587121	-0.0808928	-0.0881666	-0.09899	0.190069	0.191158	0.151886	0.212858	0.00155108	2.80937
P04035	3-hydroxy-3-methylglutaryl-coenzyme A reductase OS=Homo sapiens GN=HMGCR PE=1 SV=1 - [HMDH_HUMAN]	25.8515	6.98	1	6	6	10	888	97.4126	6.7417	1.12839	0.760851	1.06204	1.03275	0.833182	0.912834	0.624797	0.94659	0.973958	0.651909	0.930436	0.885833	0.872087	1.00941	0.686559	1.01603	1.15856	1.16711	1.14145	1.16585	0.955389	0.904322	0.910041	0.931654	1.1622	0.920848	0.792329	-0.335828	0.21233	0.222942	0.190864	0.221381	-0.0658399	-0.145091	-0.135996	-0.102133	0.00155108	2.80937
P23141	Liver carboxylesterase 1 OS=Homo sapiens GN=CES1 PE=1 SV=2 - [EST1_HUMAN]	20.0825	8.29	1	4	4	7	567	62.4812	6.59521	0.552878	0.398971	0.614416	0.484286	1.17404	1.45734	0.930687	1.5335	0.973958	0.651909	0.930436	0.885833	0.872087	1.00941	0.686559	1.01603	0.567661	0.612003	0.660352	0.546702	1.34625	1.44375	1.35558	1.5093	0.589832	1.39967	2.37299	1.24671	-0.816898	-0.708389	-0.598692	-0.871174	0.428943	0.529823	0.438913	0.593883	0.00155108	2.80937
A0A087WZU5	Tetraspanin-6 OS=Homo sapiens GN=TSPAN6 PE=1 SV=1 - [A0A087WZU5_HUMAN]	20.0005	26.28	2	5	5	8	137	15.5986	6.29053	1.2515	0.895556	1.18402	1.15598	0.630692	0.793018	0.563294	0.777887	0.973958	0.651909	0.930436	0.885833	0.872087	1.00941	0.686559	1.01603	1.28496	1.37374	1.27255	1.30497	0.723198	0.785623	0.82046	0.765614	1.29497	0.775618	0.598949	-0.739495	0.361727	0.458112	0.347718	0.384016	-0.467537	-0.348091	-0.285495	-0.385312	0.00155108	2.80937
A0A0G2JMG8	NACHT, LRR and PYD domains-containing protein 2 OS=Homo sapiens GN=NLRP2 PE=1 SV=1 - [A0A0G2JMG8_HUMAN]	19.1951	5.29	4	6	6	7	1039	117.777	6.20166	1.24425	0.954313	1.41654	1.22637	0.500141	0.592458	0.334758	0.532154	0.973958	0.651909	0.930436	0.885833	0.872087	1.00941	0.686559	1.01603	1.27752	1.46387	1.52245	1.38442	0.573499	0.586934	0.487589	0.523757	1.42415	0.548628	0.385232	-1.3762	0.353341	0.549791	0.606397	0.469284	-0.802137	-0.76873	-1.03626	-0.93303	0.00155108	2.80937
F5GZ90	Denticleless protein homolog OS=Homo sapiens GN=DTL PE=1 SV=1 - [F5GZ90_HUMAN]	5.72877	3.2	2	2	2	2	688	74.9524	9.0708	1.16985	0.781343	1.07425	1.01615	0.774609	0.865739	0.572839	0.856968	0.973958	0.651909	0.930436	0.885833	0.872087	1.00941	0.686559	1.01603	1.20113	1.19855	1.15457	1.14712	0.888225	0.857666	0.834363	0.843446	1.17656	0.850556	0.722919	-0.468094	0.264392	0.261285	0.207355	0.198011	-0.171004	-0.221512	-0.261253	-0.245632	0.00155108	2.80937
P80297	Metallothionein-1X OS=Homo sapiens GN=MT1X PE=1 SV=1 - [MT1X_HUMAN]	43.602	49.18	3	3	3	17	61	6.06325	7.95752	1.3208	0.946501	1.41573	1.17192	0.462769	0.599527	0.456179	0.54591	0.973958	0.651909	0.930436	0.885833	0.872087	1.00941	0.686559	1.01603	1.35612	1.45189	1.52158	1.32296	0.530645	0.593937	0.664443	0.537297	1.40401	0.565617	0.402859	-1.31165	0.439485	0.537933	0.605568	0.403773	-0.914181	-0.751619	-0.589784	-0.896209	0.00296254	2.52834
F5GZS6	4F2 cell-surface antigen heavy chain OS=Homo sapiens GN=SLC3A2 PE=1 SV=1 - [F5GZS6_HUMAN]	129.371	20.37	3	12	12	49	599	64.8322	5.09717	0.736486	0.479544	0.68917	0.67431	0.969331	1.17812	0.718956	1.21215	0.973958	0.651909	0.930436	0.885833	0.872087	1.00941	0.686559	1.01603	0.756179	0.735599	0.740696	0.761216	1.11151	1.16713	1.04719	1.19302	0.748437	1.13932	1.52226	0.606218	-0.403201	-0.443008	-0.433046	-0.393622	0.152518	0.222965	0.0665199	0.254624	0.00309561	2.50925
Q15029	116 kDa U5 small nuclear ribonucleoprotein component OS=Homo sapiens GN=EFTUD2 PE=1 SV=1 - [U5S1_HUMAN]	175.003	19.34	1	16	17	58	972	109.366	4.99561	0.936689	0.614407	0.862081	0.844529	0.936256	1.0823	0.727006	1.10529	0.973958	0.651909	0.930436	0.885833	0.872087	1.00941	0.686559	1.01603	0.961734	0.942472	0.926534	0.953374	1.07358	1.07221	1.05891	1.08785	0.947923	1.0729	1.13184	0.178668	-0.0562895	-0.0854779	-0.110084	-0.0688864	0.102431	0.100587	0.082584	0.121479	0.00357599	2.4466
P55265	Double-stranded RNA-specific adenosine deaminase OS=Homo sapiens GN=ADAR PE=1 SV=4 - [DSRAD_HUMAN]	174.207	22.02	1	31	31	70	1226	135.981	8.646	0.836091	0.568949	0.814062	0.722511	0.993447	1.11255	0.734621	1.11083	0.973958	0.651909	0.930436	0.885833	0.872087	1.00941	0.686559	1.01603	0.858447	0.872742	0.874925	0.815629	1.13916	1.10218	1.07	1.09331	0.865595	1.09774	1.26819	0.342777	-0.220199	-0.196373	-0.192769	-0.294015	0.187972	0.140356	0.0976168	0.1287	0.00357599	2.4466
Q8N697	Solute carrier family 15 member 4 OS=Homo sapiens GN=SLC15A4 PE=1 SV=1 - [S15A4_HUMAN]	25.6779	10.92	1	6	6	9	577	61.9934	8.99756	1.23206	0.821225	1.1524	1.13247	0.670583	0.788425	0.468954	0.829781	0.973958	0.651909	0.930436	0.885833	0.872087	1.00941	0.686559	1.01603	1.265	1.25972	1.23856	1.27843	0.768941	0.781073	0.68305	0.816689	1.26236	0.775007	0.613934	-0.703845	0.33914	0.333107	0.30866	0.354371	-0.379055	-0.356471	-0.549937	-0.292142	0.00357599	2.4466
P42126	Enoyl-CoA delta isomerase 1, mitochondrial OS=Homo sapiens GN=ECI1 PE=1 SV=1 - [ECI1_HUMAN]	25.3482	10.93	1	3	3	8	302	32.7952	8.54346	1.11993	0.726116	1.0078	0.966686	0.703817	0.82689	0.584783	0.890334	0.973958	0.651909	0.930436	0.885833	0.872087	1.00941	0.686559	1.01603	1.14987	1.11383	1.08314	1.09127	0.807049	0.819179	0.851759	0.876286	1.10255	0.835469	0.75776	-0.400187	0.201471	0.155528	0.115226	0.126013	-0.309272	-0.287749	-0.231483	-0.190526	0.00357599	2.4466
A0A087WUT0	Myelin expression factor 2 OS=Homo sapiens GN=MYEF2 PE=1 SV=1 - [A0A087WUT0_HUMAN]	20.0554	13.35	3	7	7	9	547	58.648	9.21729	0.857246	0.547336	0.84108	0.790073	1.06856	1.15458	0.853726	1.25178	0.973958	0.651909	0.930436	0.885833	0.872087	1.00941	0.686559	1.01603	0.880168	0.839589	0.903964	0.891899	1.22529	1.14381	1.24348	1.23203	0.886033	1.22866	1.3867	0.471654	-0.18415	-0.252245	-0.145663	-0.165048	0.293125	0.193848	0.314389	0.301038	0.00357599	2.4466
Q9BQ67	Glutamate-rich WD repeat-containing protein 1 OS=Homo sapiens GN=GRWD1 PE=1 SV=1 - [GRWD1_HUMAN]	17.879	15.7	1	6	6	9	446	49.3882	4.91943	0.842943	0.590468	0.80819	0.783216	0.932402	1.1249	0.727031	1.12104	0.973958	0.651909	0.930436	0.885833	0.872087	1.00941	0.686559	1.01603	0.865482	0.905752	0.868614	0.884158	1.06916	1.11441	1.05895	1.10336	0.876386	1.08626	1.23948	0.30973	-0.208424	-0.142812	-0.203213	-0.177623	0.0964808	0.156279	0.0826328	0.141899	0.00357599	2.4466
Q9BTZ2	Dehydrogenase/reductase SDR family member 4 OS=Homo sapiens GN=DHRS4 PE=1 SV=3 - [DHRS4_HUMAN]	9.42477	6.83	2	2	2	4	278	29.5184	8.55811	1.2348	0.948573	1.14652	1.062	0.502048	0.660947	0.39474	0.675	0.973958	0.651909	0.930436	0.885833	0.872087	1.00941	0.686559	1.01603	1.26782	1.45507	1.23224	1.19887	0.575686	0.654783	0.574954	0.664349	1.25003	0.615235	0.492176	-1.02275	0.342347	0.541088	0.301289	0.26168	-0.796645	-0.61091	-0.798482	-0.589986	0.00357599	2.4466
F5H101	Nucleolar protein 8 OS=Homo sapiens GN=NOL8 PE=1 SV=1 - [F5H101_HUMAN]	4.97483	1.38	2	2	2	2	1085	121.519	6.90283	0.773303	0.548962	0.750801	0.742618	1.0099	1.08672	0.82063	1.15456	0.973958	0.651909	0.930436	0.885833	0.872087	1.00941	0.686559	1.01603	0.79398	0.842083	0.806934	0.838327	1.15803	1.07659	1.19528	1.13634	0.822631	1.14719	1.39453	0.479782	-0.332825	-0.247965	-0.309477	-0.254415	0.211673	0.106466	0.257348	0.184395	0.00357599	2.4466
A0A0C4DGB6	Serum albumin OS=Homo sapiens GN=ALB PE=1 SV=1 - [A0A0C4DGB6_HUMAN]	133.237	19.37	2	8	14	49	604	69.1814	6.3667	0.724339	0.462782	0.675197	0.661988	1.02024	1.14575	0.691823	1.0816	0.973958	0.651909	0.930436	0.885833	0.872087	1.00941	0.686559	1.01603	0.743706	0.709887	0.725678	0.747306	1.16988	1.13506	1.00767	1.06453	0.734692	1.0998	1.49695	0.582025	-0.427195	-0.494339	-0.462599	-0.420229	0.226364	0.182773	0.0110191	0.0902168	0.00584871	2.23294
Q9BQG0	Myb-binding protein 1A OS=Homo sapiens GN=MYBBP1A PE=1 SV=2 - [MBB1A_HUMAN]	139.609	18.3	2	23	23	57	1328	148.762	9.27588	0.886487	0.5949	0.847395	0.804307	0.936478	1.0549	0.698191	1.08167	0.973958	0.651909	0.930436	0.885833	0.872087	1.00941	0.686559	1.01603	0.91019	0.91255	0.910751	0.907968	1.07384	1.04507	1.01694	1.0646	0.91047	1.05483	1.15856	0.212333	-0.135761	-0.132024	-0.134872	-0.139287	0.102774	0.0635962	0.0242382	0.0903127	0.0059411	2.22613
Q9Y305	Acyl-coenzyme A thioesterase 9, mitochondrial OS=Homo sapiens GN=ACOT9 PE=1 SV=2 - [ACOT9_HUMAN]	46.671	12.53	1	6	6	18	439	49.8695	8.60205	1.19418	0.811396	1.08513	1.1396	0.724406	0.868889	0.50913	0.83795	0.973958	0.651909	0.930436	0.885833	0.872087	1.00941	0.686559	1.01603	1.22611	1.24465	1.16626	1.28647	0.830658	0.860787	0.741568	0.824729	1.23538	0.827693	0.669991	-0.577785	0.294091	0.315734	0.221887	0.363423	-0.267674	-0.216272	-0.431349	-0.278008	0.0059411	2.22613
Q8TCT9	Minor histocompatibility antigen H13 OS=Homo sapiens GN=HM13 PE=1 SV=1 - [HM13_HUMAN]	52.8185	13	1	6	6	27	377	41.4616	6.43018	0.659346	0.478151	0.729236	0.63796	1.06072	1.14677	0.731655	1.2081	0.973958	0.651909	0.930436	0.885833	0.872087	1.00941	0.686559	1.01603	0.676976	0.733462	0.783757	0.720182	1.2163	1.13607	1.06568	1.18904	0.726822	1.16255	1.5995	0.677625	-0.562824	-0.447207	-0.351522	-0.473567	0.282501	0.184056	0.0917807	0.249792	0.00614484	2.21149
O60637	Tetraspanin-3 OS=Homo sapiens GN=TSPAN3 PE=2 SV=1 - [TSN3_HUMAN]	7.32309	5.53	1	2	2	3	253	27.9992	5.80811	1.41867	0.89018	1.26044	1.2922	0.634943	0.874996	0.610698	0.87543	0.973958	0.651909	0.930436	0.885833	0.872087	1.00941	0.686559	1.01603	1.4566	1.3655	1.35468	1.45874	0.728073	0.866837	0.889506	0.861618	1.41105	0.864227	0.612471	-0.707287	0.542608	0.449426	0.437948	0.54472	-0.457844	-0.206168	-0.168924	-0.214881	0.00731448	2.13582
Q15233	Non-POU domain-containing octamer-binding protein OS=Homo sapiens GN=NONO PE=1 SV=4 - [NONO_HUMAN]	143.082	45.22	1	21	24	80	471	54.1973	8.95361	0.865952	0.582856	0.840559	0.79585	0.947439	1.02564	0.707742	1.07244	0.973958	0.651909	0.930436	0.885833	0.872087	1.00941	0.686559	1.01603	0.889106	0.894075	0.903403	0.898421	1.0864	1.01608	1.03085	1.05552	0.896248	1.04319	1.16395	0.219028	-0.169572	-0.161532	-0.146558	-0.154537	0.119561	0.0230143	0.0438401	0.0779532	0.00852242	2.06944
H7BYV1	Interferon-induced transmembrane protein 2 (Fragment) OS=Homo sapiens GN=IFITM2 PE=4 SV=1 - [H7BYV1_HUMAN]	50.2033	22.97	6	2	2	14	74	8.19137	9.5542	1.1563	0.75487	1.05999	1.13153	0.737617	0.826169	0.566815	0.74789	0.973958	0.651909	0.930436	0.885833	0.872087	1.00941	0.686559	1.01603	1.18722	1.15794	1.13924	1.27736	0.845807	0.818465	0.825588	0.736089	1.17258	0.822027	0.701042	-0.512428	0.247588	0.211557	0.188071	0.353167	-0.241599	-0.289007	-0.276506	-0.442047	0.00852242	2.06944
Q96JM2	Zinc finger protein 462 OS=Homo sapiens GN=ZNF462 PE=1 SV=3 - [ZN462_HUMAN]	46.8231	6.66	1	16	16	21	2506	284.506	7.57666	0.888558	0.582109	0.843641	0.836284	0.950537	1.11642	0.736793	1.06764	0.973958	0.651909	0.930436	0.885833	0.872087	1.00941	0.686559	1.01603	0.912316	0.89293	0.906716	0.944065	1.08996	1.10601	1.07317	1.0508	0.909516	1.08156	1.18916	0.249946	-0.132394	-0.163381	-0.141277	-0.0830413	0.124271	0.14536	0.101876	0.0714824	0.00852242	2.06944
Q99541	Perilipin-2 OS=Homo sapiens GN=PLIN2 PE=1 SV=2 - [PLIN2_HUMAN]	38.531	20.37	1	8	8	14	437	48.0454	6.80029	1.2547	0.788132	1.08503	1.06742	0.718972	0.865924	0.64074	0.857639	0.973958	0.651909	0.930436	0.885833	0.872087	1.00941	0.686559	1.01603	1.28825	1.20896	1.16615	1.205	0.824427	0.857849	0.933263	0.844107	1.20698	0.850978	0.705049	-0.504205	0.36541	0.273765	0.22176	0.269028	-0.278537	-0.221204	-0.0996438	-0.244502	0.00852242	2.06944
P53007	Tricarboxylate transport protein, mitochondrial OS=Homo sapiens GN=SLC25A1 PE=1 SV=2 - [TXTP_HUMAN]	33.9649	18.65	1	6	6	12	311	33.991	9.89111	0.771931	0.532927	0.69836	0.741534	1.05022	1.23335	0.74302	1.13593	0.973958	0.651909	0.930436	0.885833	0.872087	1.00941	0.686559	1.01603	0.792572	0.817486	0.750573	0.837104	1.20426	1.22185	1.08224	1.118	0.805029	1.16113	1.44235	0.528422	-0.335387	-0.290734	-0.413936	-0.256522	0.268151	0.289062	0.114017	0.160926	0.00852242	2.06944
Q96PU8	Protein quaking OS=Homo sapiens GN=QKI PE=1 SV=1 - [QKI_HUMAN]	28.2996	20.23	1	6	7	12	341	37.6467	8.55811	0.852	0.569767	0.828666	0.752054	0.888281	1.07771	0.761951	1.10734	0.973958	0.651909	0.930436	0.885833	0.872087	1.00941	0.686559	1.01603	0.874781	0.873997	0.890621	0.848979	1.01857	1.06766	1.10981	1.08986	0.874389	1.07876	1.23373	0.303031	-0.193006	-0.1943	-0.167116	-0.236198	0.0265446	0.0944545	0.150314	0.124149	0.00852242	2.06944
P42285	Superkiller viralicidic activity 2-like 2 OS=Homo sapiens GN=SKIV2L2 PE=1 SV=3 - [SK2L2_HUMAN]	132.078	17.66	1	20	21	57	1042	117.729	6.52197	0.904901	0.592127	0.871796	0.812977	0.969714	1.04479	0.745868	1.09788	0.973958	0.651909	0.930436	0.885833	0.872087	1.00941	0.686559	1.01603	0.929097	0.908296	0.936975	0.917755	1.11195	1.03505	1.08639	1.08056	0.923426	1.08347	1.17332	0.230596	-0.106099	-0.138765	-0.0939169	-0.123819	0.153088	0.049695	0.119537	0.111781	0.00894666	2.04834
Q9Y6H1	Coiled-coil-helix-coiled-coil-helix domain-containing protein 2 OS=Homo sapiens GN=CHCHD2 PE=1 SV=1 - [CHCH2_HUMAN]	29.7576	15.23	1	2	2	10	151	15.5027	9.21729	1.25414	0.702788	1.12869	1.16599	0.699658	0.779282	0.534743	0.812611	0.973958	0.651909	0.930436	0.885833	0.872087	1.00941	0.686559	1.01603	1.28768	1.07805	1.21308	1.31626	0.80228	0.772015	0.778874	0.799789	1.25038	0.789331	0.631274	-0.663661	0.364769	0.108419	0.278675	0.396448	-0.317823	-0.373299	-0.360539	-0.322309	0.00894666	2.04834
Q9BXS6	Nucleolar and spindle-associated protein 1 OS=Homo sapiens GN=NUSAP1 PE=1 SV=1 - [NUSAP_HUMAN]	27.6243	19.27	1	8	8	11	441	49.4219	9.90576	1.11439	0.718606	1.04064	0.96504	0.815032	0.900645	0.662684	0.941824	0.973958	0.651909	0.930436	0.885833	0.872087	1.00941	0.686559	1.01603	1.14418	1.10231	1.11845	1.08942	0.934576	0.892246	0.965225	0.926964	1.11038	0.93077	0.838246	-0.254555	0.194318	0.140529	0.161498	0.123554	-0.0976154	-0.164486	-0.051063	-0.109415	0.00894666	2.04834
O95671	N-acetylserotonin O-methyltransferase-like protein OS=Homo sapiens GN=ASMTL PE=1 SV=3 - [ASML_HUMAN]	11.8746	6.6	1	4	4	5	621	68.813	6.07471	1.15131	0.739478	1.18243	1.03558	0.768417	0.923704	0.63632	0.877723	0.973958	0.651909	0.930436	0.885833	0.872087	1.00941	0.686559	1.01603	1.18209	1.13433	1.27084	1.16904	0.881124	0.91509	0.926826	0.863874	1.17557	0.898107	0.763978	-0.388398	0.24134	0.181836	0.345782	0.22533	-0.182582	-0.128014	-0.10963	-0.211106	0.00894666	2.04834
Q96DC8	Enoyl-CoA hydratase domain-containing protein 3, mitochondrial OS=Homo sapiens GN=ECHDC3 PE=1 SV=2 - [ECHD3_HUMAN]	22.4235	9.24	1	3	3	9	303	32.613	8.646	0.963115	0.591847	0.850865	0.813338	1.04971	1.17606	0.809949	1.14704	0.973958	0.651909	0.930436	0.885833	0.872087	1.00941	0.686559	1.01603	0.988867	0.907868	0.91448	0.918162	1.20367	1.16509	1.17972	1.12894	0.916321	1.17241	1.27947	0.355547	-0.0161517	-0.139446	-0.128976	-0.12318	0.267444	0.220439	0.238448	0.174969	0.00900141	2.04569
Q9NQG5	Regulation of nuclear pre-mRNA domain-containing protein 1B OS=Homo sapiens GN=RPRD1B PE=1 SV=1 - [RPR1B_HUMAN]	7.85342	8.28	1	2	2	2	326	36.8772	5.97314	0.709473	0.493554	0.7363	0.642215	0.936153	1.0995	0.874541	1.14018	0.973958	0.651909	0.930436	0.885833	0.872087	1.00941	0.686559	1.01603	0.728443	0.75709	0.791349	0.724985	1.07346	1.08925	1.2738	1.12219	0.742767	1.10572	1.48865	0.574001	-0.457111	-0.401463	-0.337614	-0.463978	0.102273	0.123332	0.349142	0.166313	0.00900141	2.04569
Q9BRP4	Proteasomal ATPase-associated factor 1 OS=Homo sapiens GN=PAAF1 PE=1 SV=2 - [PAAF1_HUMAN]	4.48689	5.1	1	2	2	2	392	42.163	6.31592	1.14303	0.758833	1.10031	1.11888	0.728309	0.894286	0.633671	0.947995	0.973958	0.651909	0.930436	0.885833	0.872087	1.00941	0.686559	1.01603	1.1736	1.16402	1.18257	1.26308	0.835134	0.885947	0.922966	0.933037	1.17809	0.904457	0.767735	-0.38132	0.230937	0.21911	0.24193	0.336951	-0.25992	-0.174707	-0.11565	-0.0999937	0.00936318	2.02858
Q8IX01	SURP and G-patch domain-containing protein 2 OS=Homo sapiens GN=SUGP2 PE=1 SV=2 - [SUGP2_HUMAN]	44.976	7.49	2	8	8	17	1082	120.132	7.28369	0.857883	0.601769	0.841755	0.752084	0.945356	1.20349	0.777846	1.133	0.973958	0.651909	0.930436	0.885833	0.872087	1.00941	0.686559	1.01603	0.880821	0.923087	0.904688	0.849014	1.08402	1.19226	1.13296	1.11513	0.892755	1.12405	1.25908	0.332365	-0.183079	-0.115461	-0.144508	-0.23614	0.116386	0.253702	0.180101	0.157209	0.00984734	2.00668
Q9Y3T9	Nucleolar complex protein 2 homolog OS=Homo sapiens GN=NOC2L PE=1 SV=4 - [NOC2L_HUMAN]	146.439	15.22	1	14	14	60	749	84.8662	5.61768	0.882984	0.582332	0.810888	0.776416	0.971028	1.05917	0.713044	1.13087	0.973958	0.651909	0.930436	0.885833	0.872087	1.00941	0.686559	1.01603	0.906593	0.893272	0.871514	0.876482	1.11345	1.04929	1.03858	1.11302	0.884877	1.08116	1.22182	0.289027	-0.141473	-0.162828	-0.198404	-0.190204	0.155041	0.0694126	0.0546074	0.154486	0.00992993	2.00305
Q5SSJ5	Heterochromatin protein 1-binding protein 3 OS=Homo sapiens GN=HP1BP3 PE=1 SV=1 - [HP1B3_HUMAN]	47.6223	11.03	1	7	7	20	553	61.1693	9.67139	0.872932	0.590751	0.836957	0.784744	0.941412	1.04291	0.701838	1.11963	0.973958	0.651909	0.930436	0.885833	0.872087	1.00941	0.686559	1.01603	0.896273	0.906185	0.899531	0.885883	1.07949	1.03319	1.02225	1.10196	0.897902	1.05634	1.17645	0.234444	-0.15799	-0.142122	-0.152754	-0.174812	0.110354	0.0471018	0.0317546	0.140071	0.00992993	2.00305
O43823	A-kinase anchor protein 8 OS=Homo sapiens GN=AKAP8 PE=1 SV=1 - [AKAP8_HUMAN]	24.992	10.84	1	6	6	11	692	76.0611	5.14795	0.870873	0.553986	0.870211	0.809429	0.978575	1.09355	0.737213	1.1287	0.973958	0.651909	0.930436	0.885833	0.872087	1.00941	0.686559	1.01603	0.894159	0.84979	0.935272	0.913749	1.12211	1.08335	1.07378	1.11089	0.903954	1.09712	1.21369	0.2794	-0.161397	-0.234822	-0.0965421	-0.13013	0.166211	0.115499	0.102698	0.151717	0.00992993	2.00305
A2IDC6	39S ribosomal protein L28, mitochondrial (Fragment) OS=Homo sapiens GN=MRPL28 PE=1 SV=1 - [A2IDC6_HUMAN]	2.48731	9.17	2	2	2	3	240	28.488	7.94287	1.01671	0.686563	0.940356	0.896218	0.737169	0.885208	0.551394	0.881345	0.973958	0.651909	0.930436	0.885833	0.872087	1.00941	0.686559	1.01603	1.0439	1.05316	1.01066	1.01172	0.845294	0.876953	0.803127	0.867439	1.02781	0.856366	0.833194	-0.263276	0.0619827	0.0747203	0.0152995	0.0168151	-0.242476	-0.189428	-0.3163	-0.205166	0.00992993	2.00305
P50440	Glycine amidinotransferase, mitochondrial OS=Homo sapiens GN=GATM PE=1 SV=1 - [GATM_HUMAN]	42.3902	19.39	1	7	7	19	423	48.4243	8.04541	1.10379	0.7942	1.06603	1.00321	0.818435	0.944871	0.596509	0.870109	0.973958	0.651909	0.930436	0.885833	0.872087	1.00941	0.686559	1.01603	1.13331	1.21827	1.14573	1.13251	0.938479	0.936061	0.868838	0.85638	1.13952	0.902449	0.791955	-0.336509	0.18054	0.284831	0.196271	0.179525	-0.0916039	-0.0953263	-0.202841	-0.223677	0.0102472	1.98939
Q9NYY8	FAST kinase domain-containing protein 2, mitochondrial OS=Homo sapiens GN=FASTKD2 PE=1 SV=1 - [FAKD2_HUMAN]	37.065	6.76	1	5	5	16	710	81.41	8.04541	1.07921	0.799521	1.06915	1.02743	0.718774	0.931892	0.579414	0.911714	0.973958	0.651909	0.930436	0.885833	0.872087	1.00941	0.686559	1.01603	1.10807	1.22643	1.14909	1.15984	0.8242	0.923202	0.84394	0.897328	1.15447	0.870634	0.754145	-0.407087	0.148044	0.294465	0.200491	0.213928	-0.278933	-0.115281	-0.244788	-0.156292	0.0102472	1.98939
K7EKW2	Noelin-2 (Fragment) OS=Homo sapiens GN=OLFM2 PE=1 SV=7 - [K7EKW2_HUMAN]	11.2154	8.33	3	3	3	4	336	37.586	9.31982	1.13611	0.763171	1.04482	0.982421	0.864779	1.00786	0.654639	0.983755	0.973958	0.651909	0.930436	0.885833	0.872087	1.00941	0.686559	1.01603	1.16649	1.17067	1.12293	1.10904	0.99162	0.998464	0.953507	0.968233	1.14471	0.979926	0.856048	-0.224236	0.22217	0.227335	0.167271	0.149307	-0.0121405	-0.00221743	-0.0686846	-0.0465745	0.0102472	1.98939
Q14498	RNA-binding protein 39 OS=Homo sapiens GN=RBM39 PE=1 SV=2 - [RBM39_HUMAN]	77.8296	20.75	1	9	9	37	530	59.3427	10.0962	0.858809	0.592908	0.806367	0.766604	0.957005	1.04693	0.693816	1.09563	0.973958	0.651909	0.930436	0.885833	0.872087	1.00941	0.686559	1.01603	0.881772	0.909495	0.866655	0.865405	1.09737	1.03717	1.01057	1.07834	0.874213	1.05776	1.20995	0.27495	-0.181523	-0.136863	-0.206471	-0.208552	0.134055	0.0526516	0.0151691	0.108816	0.0103716	1.98415
Q32P28	Prolyl 3-hydroxylase 1 OS=Homo sapiens GN=P3H1 PE=1 SV=2 - [P3H1_HUMAN]	48.3085	10.05	1	7	7	18	736	83.3411	5.13525	0.914018	0.594339	0.851926	0.835549	0.896527	1.03417	0.717418	1.08398	0.973958	0.651909	0.930436	0.885833	0.872087	1.00941	0.686559	1.01603	0.938457	0.91169	0.91562	0.943236	1.02803	1.02453	1.04495	1.06688	0.927039	1.03649	1.11806	0.161	-0.0916371	-0.133385	-0.127179	-0.0843093	0.0398759	0.0349565	0.0634306	0.0933959	0.0103716	1.98415
E9PPG9	mRNA export factor OS=Homo sapiens GN=RAE1 PE=1 SV=1 - [E9PPG9_HUMAN]	40.4926	32.26	3	5	5	14	217	24.0455	6.0874	0.920775	0.590962	0.861986	0.826232	0.913414	1.02713	0.71162	1.08606	0.973958	0.651909	0.930436	0.885833	0.872087	1.00941	0.686559	1.01603	0.945395	0.906509	0.926432	0.932718	1.04739	1.01756	1.0365	1.06892	0.929575	1.04195	1.12088	0.164637	-0.0810103	-0.141607	-0.110243	-0.100488	0.0667966	0.0251078	0.0517237	0.0961528	0.0103716	1.98415
Q8TDD1	ATP-dependent RNA helicase DDX54 OS=Homo sapiens GN=DDX54 PE=1 SV=2 - [DDX54_HUMAN]	40.2587	7.49	1	7	7	17	881	98.5342	10.0229	0.909353	0.547909	0.834329	0.777295	0.962514	1.11705	0.777779	1.08123	0.973958	0.651909	0.930436	0.885833	0.872087	1.00941	0.686559	1.01603	0.933668	0.840469	0.896708	0.877473	1.10369	1.10663	1.13287	1.06417	0.887091	1.10516	1.24583	0.317103	-0.0990186	-0.250734	-0.157291	-0.188573	0.142336	0.146173	0.179977	0.0897336	0.0103716	1.98415
P30533	Alpha-2-macroglobulin receptor-associated protein OS=Homo sapiens GN=LRPAP1 PE=1 SV=1 - [AMRP_HUMAN]	28.6703	26.61	1	10	10	11	357	41.4409	8.77783	0.900173	0.614035	0.862042	0.842296	0.928254	1.14575	0.77097	1.08492	0.973958	0.651909	0.930436	0.885833	0.872087	1.00941	0.686559	1.01603	0.924242	0.941902	0.926493	0.950852	1.06441	1.13506	1.12295	1.0678	0.934198	1.09537	1.17253	0.229623	-0.113657	-0.0863505	-0.110149	-0.0727073	0.0900477	0.182774	0.167291	0.0946389	0.0103716	1.98415
F5GZP3	Tripartite motif-containing protein 59 OS=Homo sapiens GN=TRIM59 PE=4 SV=1 - [F5GZP3_HUMAN]	5.63285	4.95	3	2	2	2	323	37.7003	6.40479	1.04593	0.726377	0.982707	0.892382	0.760797	0.891746	0.57638	0.87753	0.973958	0.651909	0.930436	0.885833	0.872087	1.00941	0.686559	1.01603	1.0739	1.11423	1.05618	1.00739	0.872387	0.883431	0.83952	0.863684	1.06504	0.868035	0.815027	-0.29508	0.102857	0.156046	0.0788543	0.0106273	-0.196961	-0.178811	-0.252363	-0.211425	0.0103716	1.98415
Q6NUK1	Calcium-binding mitochondrial carrier protein SCaMC-1 OS=Homo sapiens GN=SLC25A24 PE=1 SV=2 - [SCMC1_HUMAN]	57.6643	11.95	1	6	6	20	477	53.3203	6.32861	0.817778	0.568953	0.701212	0.719869	0.932885	1.08967	0.747611	1.06607	0.973958	0.651909	0.930436	0.885833	0.872087	1.00941	0.686559	1.01603	0.839644	0.872749	0.753638	0.812647	1.06972	1.07951	1.08893	1.04925	0.826145	1.07461	1.30075	0.379347	-0.25215	-0.196361	-0.408056	-0.2993	0.0972283	0.110371	0.122905	0.0693532	0.0112818	1.94762
P02545	Prelamin-A/C OS=Homo sapiens GN=LMNA PE=1 SV=1 - [LMNA_HUMAN]	117.344	35.84	1	22	24	47	664	74.0947	7.02002	0.828069	0.499812	0.751794	0.71202	0.889216	1.18825	0.747853	1.12046	0.973958	0.651909	0.930436	0.885833	0.872087	1.00941	0.686559	1.01603	0.85021	0.766689	0.808002	0.803786	1.01964	1.17717	1.08928	1.10278	0.805894	1.09603	1.36002	0.443623	-0.234108	-0.383286	-0.30757	-0.315116	0.0280623	0.235321	0.123372	0.141144	0.0115305	1.93815
Q9NXF1	Testis-expressed sequence 10 protein OS=Homo sapiens GN=TEX10 PE=1 SV=2 - [TEX10_HUMAN]	52.0162	12.06	1	9	9	20	929	105.608	9.36377	0.905618	0.605452	0.871562	0.841569	0.93673	1.12576	0.714314	1.13164	0.973958	0.651909	0.930436	0.885833	0.872087	1.00941	0.686559	1.01603	0.929832	0.928737	0.936724	0.950032	1.07412	1.11527	1.04043	1.11378	0.933278	1.09395	1.17216	0.229172	-0.104957	-0.106659	-0.0943036	-0.0739522	0.103162	0.157387	0.0571748	0.155467	0.0126174	1.89903
Q9H0T7	Ras-related protein Rab-17 OS=Homo sapiens GN=RAB17 PE=1 SV=2 - [RAB17_HUMAN]	19.8607	17.92	1	4	4	9	212	23.4761	7.84033	0.847967	0.471622	0.692001	0.709134	1.05324	1.10736	0.866176	1.27648	0.973958	0.651909	0.930436	0.885833	0.872087	1.00941	0.686559	1.01603	0.87064	0.723448	0.743739	0.800528	1.20772	1.09703	1.26162	1.25634	0.772133	1.23203	1.59562	0.674115	-0.199851	-0.467039	-0.427133	-0.320976	0.272288	0.133606	0.335277	0.329224	0.0138727	1.85784
Q13148	TAR DNA-binding protein 43 OS=Homo sapiens GN=TARDBP PE=1 SV=1 - [TADBP_HUMAN]	50.1903	11.35	1	6	6	18	414	44.7113	6.18896	0.799644	0.582721	0.796695	0.720754	0.982607	1.10906	0.698597	1.08778	0.973958	0.651909	0.930436	0.885833	0.872087	1.00941	0.686559	1.01603	0.821025	0.893869	0.856259	0.813646	1.12673	1.09872	1.01753	1.07062	0.838642	1.08467	1.29336	0.371126	-0.284501	-0.161865	-0.22388	-0.297528	0.172143	0.135823	0.0250778	0.0984417	0.0139316	1.856
P49750	YLP motif-containing protein 1 OS=Homo sapiens GN=YLPM1 PE=1 SV=3 - [YLPM1_HUMAN]	39.672	6.97	1	5	12	16	1951	219.849	6.56592	0.932425	0.628095	0.891378	0.836482	0.961322	1.06637	0.73312	1.04835	0.973958	0.651909	0.930436	0.885833	0.872087	1.00941	0.686559	1.01603	0.957357	0.96347	0.958022	0.944289	1.10232	1.05643	1.06782	1.03181	0.957689	1.06212	1.10905	0.149321	-0.0628711	-0.0536878	-0.0618695	-0.0827002	0.140548	0.0791928	0.0946666	0.0451707	0.0158688	1.79945
Q08945	FACT complex subunit SSRP1 OS=Homo sapiens GN=SSRP1 PE=1 SV=1 - [SSRP1_HUMAN]	26.7854	9.73	1	6	6	11	709	81.0244	6.87354	1.07839	0.804385	1.15059	1.10466	0.817399	0.930336	0.594669	0.969336	0.973958	0.651909	0.930436	0.885833	0.872087	1.00941	0.686559	1.01603	1.10722	1.23389	1.23661	1.24703	0.937291	0.921661	0.866158	0.954042	1.23525	0.929476	0.752459	-0.410314	0.146943	0.303215	0.306391	0.318496	-0.093431	-0.117692	-0.207297	-0.0678759	0.0158688	1.79945
Q9UHI5	Large neutral amino acids transporter small subunit 2 OS=Homo sapiens GN=SLC7A8 PE=1 SV=1 - [LAT2_HUMAN]	15.6186	8.97	1	5	5	7	535	58.3436	5.93506	0.735829	0.550802	0.768752	0.688258	1.02968	1.12821	0.7118	1.24715	0.973958	0.651909	0.930436	0.885833	0.872087	1.00941	0.686559	1.01603	0.755504	0.844906	0.826228	0.776961	1.1807	1.11769	1.03676	1.22747	0.801594	1.1492	1.43364	0.519682	-0.404489	-0.243137	-0.275389	-0.364085	0.239646	0.160522	0.0520885	0.29569	0.0158688	1.79945
Q9BVS4	Serine/threonine-protein kinase RIO2 OS=Homo sapiens GN=RIOK2 PE=1 SV=2 - [RIOK2_HUMAN]	2.84894	3.62	1	2	2	2	552	63.2432	5.93506	1.03114	0.77434	0.973892	1.01	0.704176	0.793636	0.600116	0.844896	0.973958	0.651909	0.930436	0.885833	0.872087	1.00941	0.686559	1.01603	1.05871	1.1878	1.04671	1.14017	0.807461	0.786235	0.874092	0.831565	1.09944	0.819513	0.745392	-0.423928	0.0823042	0.248295	0.065855	0.189248	-0.308535	-0.346968	-0.194143	-0.2661	0.0158688	1.79945
H3BR29	RUS1 family protein C16orf58 OS=Homo sapiens GN=C16orf58 PE=1 SV=1 - [H3BR29_HUMAN]	14.2695	9.93	3	4	4	6	423	46.3128	6.72705	1.0083	0.697986	0.971553	0.952772	0.839133	0.953525	0.644407	0.924731	0.973958	0.651909	0.930436	0.885833	0.872087	1.00941	0.686559	1.01603	1.03526	1.07068	1.04419	1.07557	0.962213	0.944633	0.938604	0.910141	1.05743	0.941618	0.890474	-0.167354	0.0499873	0.0985261	0.0623849	0.105097	-0.0555723	-0.0821739	-0.0914122	-0.135838	0.0161233	1.79255
Q8IZ83	Aldehyde dehydrogenase family 16 member A1 OS=Homo sapiens GN=ALDH16A1 PE=1 SV=2 - [A16A1_HUMAN]	7.29241	3.49	1	3	3	3	802	85.0737	6.78564	1.18304	0.790933	1.23484	1.0717	0.701475	0.763802	0.635306	0.741334	0.973958	0.651909	0.930436	0.885833	0.872087	1.00941	0.686559	1.01603	1.21467	1.21326	1.32716	1.20983	0.804364	0.75668	0.925349	0.729637	1.21396	0.780522	0.642954	-0.637214	0.280565	0.278884	0.408345	0.2748	-0.314079	-0.402245	-0.111931	-0.454748	0.016129	1.79239
P09601	Heme oxygenase 1 OS=Homo sapiens GN=HMOX1 PE=1 SV=1 - [HMOX1_HUMAN]	19.5985	18.75	1	5	5	7	288	32.798	8.25049	1.0798	0.768199	1.13998	1.04306	0.727724	0.973273	0.605698	0.88579	0.973958	0.651909	0.930436	0.885833	0.872087	1.00941	0.686559	1.01603	1.10867	1.17838	1.22521	1.17749	0.834462	0.964197	0.882223	0.871814	1.17794	0.877019	0.744538	-0.425583	0.148833	0.236808	0.293032	0.235717	-0.261081	-0.0525998	-0.180784	-0.197908	0.0164039	1.78505
P49454	Centromere protein F OS=Homo sapiens GN=CENPF PE=1 SV=2 - [CENPF_HUMAN]	108.425	9.47	1	27	28	42	3210	367.537	5.07178	1.13409	0.738776	1.05948	1.04436	0.71195	0.915042	0.659442	0.895982	0.973958	0.651909	0.930436	0.885833	0.872087	1.00941	0.686559	1.01603	1.16441	1.13325	1.13869	1.17895	0.816376	0.906509	0.960502	0.881845	1.15155	0.894177	0.776496	-0.36495	0.219604	0.180465	0.187381	0.237507	-0.292695	-0.141606	-0.0581388	-0.181404	0.016949	1.77086
P16402	Histone H1.3 OS=Homo sapiens GN=HIST1H1D PE=1 SV=2 - [H13_HUMAN]	267.196	28.51	1	2	10	81	221	22.3363	11.019	0.853127	0.476399	0.770874	0.72597	1.00958	1.0658	0.802617	1.15879	0.973958	0.651909	0.930436	0.885833	0.872087	1.00941	0.686559	1.01603	0.875939	0.730775	0.828508	0.819534	1.15766	1.05586	1.16904	1.14051	0.824021	1.14909	1.39448	0.479732	-0.191098	-0.452501	-0.271412	-0.287124	0.211213	0.07842	0.225328	0.189677	0.0172324	1.76365
P09382	Galectin-1 OS=Homo sapiens GN=LGALS1 PE=1 SV=2 - [LEG1_HUMAN]	16.7074	25.93	1	4	4	5	135	14.7062	5.50342	1.13889	0.810478	1.05243	1.02143	0.846778	0.948474	0.697115	0.991706	0.973958	0.651909	0.930436	0.885833	0.872087	1.00941	0.686559	1.01603	1.16934	1.24324	1.13111	1.15307	0.970979	0.93963	1.01537	0.976058	1.16121	0.973519	0.838368	-0.254345	0.225697	0.314102	0.177741	0.205483	-0.0424882	-0.0898359	0.0220124	-0.0349608	0.0172324	1.76365
P10412	Histone H1.4 OS=Homo sapiens GN=HIST1H1E PE=1 SV=2 - [H14_HUMAN]	272.892	32.88	1	2	11	84	219	21.852	11.0337	0.84983	0.474952	0.772826	0.724252	1.02363	1.06893	0.818557	1.16195	0.973958	0.651909	0.930436	0.885833	0.872087	1.00941	0.686559	1.01603	0.872553	0.728555	0.830606	0.817594	1.17377	1.05896	1.19226	1.14362	0.8241	1.15869	1.40601	0.491604	-0.196685	-0.45689	-0.267764	-0.290543	0.231144	0.0826532	0.253699	0.193602	0.018139	1.74139
P23471	Receptor-type tyrosine-protein phosphatase zeta OS=Homo sapiens GN=PTPRZ1 PE=1 SV=4 - [PTPRZ_HUMAN]	55.5658	6.95	1	15	15	24	2315	254.429	4.88135	1.12261	0.728421	1.03315	1.00121	0.760815	0.934587	0.636912	1.00257	0.973958	0.651909	0.930436	0.885833	0.872087	1.00941	0.686559	1.01603	1.15262	1.11736	1.11039	1.13024	0.872408	0.925872	0.927687	0.986747	1.1238	0.926779	0.824681	-0.278092	0.204922	0.1601	0.151064	0.176633	-0.196926	-0.111115	-0.108291	-0.0192473	0.018139	1.74139
Q8TCG1	Protein CIP2A OS=Homo sapiens GN=KIAA1524 PE=1 SV=2 - [CIP2A_HUMAN]	5.06483	1.77	2	2	2	2	905	102.121	6.22705	1.13904	0.710206	1.23859	1.01612	0.689682	0.804912	0.605412	0.785215	0.973958	0.651909	0.930436	0.885833	0.872087	1.00941	0.686559	1.01603	1.1695	1.08942	1.33119	1.14707	0.790841	0.797406	0.881806	0.772826	1.15829	0.794123	0.685602	-0.544556	0.225888	0.123566	0.412719	0.197958	-0.338541	-0.326614	-0.181467	-0.371784	0.0185139	1.7325
P35221	Catenin alpha-1 OS=Homo sapiens GN=CTNNA1 PE=1 SV=1 - [CTNA1_HUMAN]	245.145	35.98	1	24	31	97	906	100.009	6.29053	0.898144	0.592638	0.836905	0.809306	0.925345	1.07827	0.687405	1.11725	0.973958	0.651909	0.930436	0.885833	0.872087	1.00941	0.686559	1.01603	0.922159	0.909081	0.899476	0.91361	1.06107	1.06821	1.00123	1.09962	0.911345	1.06464	1.16821	0.224299	-0.116912	-0.13752	-0.152843	-0.130349	0.0855193	0.0952017	0.00177646	0.137002	0.0197899	1.70356
Q9P289	Serine/threonine-protein kinase 26 OS=Homo sapiens GN=STK26 PE=1 SV=2 - [STK26_HUMAN]	73.4671	29.81	2	7	11	23	416	46.4996	5.2876	1.13131	0.758444	1.20441	1.0922	0.605328	0.807476	0.613377	0.827692	0.973958	0.651909	0.930436	0.885833	0.872087	1.00941	0.686559	1.01603	1.16156	1.16342	1.29446	1.23297	0.694114	0.799946	0.893408	0.814632	1.19819	0.807289	0.673755	-0.569704	0.216064	0.218371	0.37235	0.302135	-0.526755	-0.322026	-0.162609	-0.295779	0.0197899	1.70356
O00291	Huntingtin-interacting protein 1 OS=Homo sapiens GN=HIP1 PE=1 SV=5 - [HIP1_HUMAN]	40.8879	7.71	1	8	8	15	1037	116.148	5.30029	0.921935	0.636505	0.833586	0.808596	0.940494	1.1875	0.772348	1.14626	0.973958	0.651909	0.930436	0.885833	0.872087	1.00941	0.686559	1.01603	0.946586	0.97637	0.895909	0.912809	1.07844	1.17642	1.12495	1.12818	0.929698	1.12657	1.21175	0.277097	-0.0791938	-0.0345003	-0.158576	-0.131615	0.108947	0.234408	0.169867	0.173992	0.0197899	1.70356
P20700	Lamin-B1 OS=Homo sapiens GN=LMNB1 PE=1 SV=2 - [LMNB1_HUMAN]	271.251	44.2	1	29	34	102	586	66.3676	5.16064	0.793376	0.524485	0.696273	0.676429	0.871205	1.252	0.751681	1.1099	0.973958	0.651909	0.930436	0.885833	0.872087	1.00941	0.686559	1.01603	0.814589	0.804536	0.748329	0.763608	0.998989	1.24033	1.09485	1.09239	0.784072	1.09362	1.3948	0.480056	-0.295855	-0.313771	-0.418255	-0.389096	-0.00145943	0.310721	0.130737	0.12749	0.0201494	1.69574
A0A0A0MST8	Anion exchange protein OS=Homo sapiens GN=SLC4A7 PE=1 SV=1 - [A0A0A0MST8_HUMAN]	21.9646	5.66	2	6	6	8	1201	134.484	6.81494	0.958155	0.640901	0.933299	0.901052	0.963326	1.08247	0.772849	1.15763	0.973958	0.651909	0.930436	0.885833	0.872087	1.00941	0.686559	1.01603	0.983774	0.983114	1.00308	1.01718	1.10462	1.07238	1.12568	1.13936	0.993425	1.11515	1.12253	0.166758	-0.0236011	-0.02457	0.00443172	0.0245765	0.143552	0.100815	0.170802	0.18823	0.0201494	1.69574
Q5RKV6	Exosome complex component MTR3 OS=Homo sapiens GN=EXOSC6 PE=1 SV=1 - [EXOS6_HUMAN]	19.3908	15.81	1	4	4	8	272	28.2177	6.27783	0.89801	0.598046	0.800592	0.775453	0.954036	1.081	0.706422	1.04465	0.973958	0.651909	0.930436	0.885833	0.872087	1.00941	0.686559	1.01603	0.922021	0.917376	0.860448	0.875394	1.09397	1.07092	1.02893	1.02817	0.896385	1.04992	1.17129	0.228095	-0.117129	-0.124415	-0.216841	-0.191995	0.129572	0.0988476	0.0411469	0.040077	0.0201494	1.69574
F5H7X1	26S proteasome non-ATPase regulatory subunit 9 OS=Homo sapiens GN=PSMD9 PE=1 SV=1 - [F5H7X1_HUMAN]	4.30846	22.35	5	2	2	2	85	9.42455	4.70361	1.08593	0.660797	0.992971	0.934246	0.784504	0.894995	0.635956	0.935849	0.973958	0.651909	0.930436	0.885833	0.872087	1.00941	0.686559	1.01603	1.11497	1.01363	1.06721	1.05465	0.899571	0.886649	0.926294	0.921083	1.06093	0.910327	0.858045	-0.220875	0.157	0.0195365	0.0938448	0.0767689	-0.152691	-0.173565	-0.110458	-0.118597	0.0201494	1.69574
Q8N163	Cell cycle and apoptosis regulator protein 2 OS=Homo sapiens GN=CCAR2 PE=1 SV=2 - [CCAR2_HUMAN]	131.08	22.64	1	20	21	49	923	102.838	5.22412	0.925897	0.639836	0.914459	0.831133	0.911084	1.08927	0.728068	1.07064	0.973958	0.651909	0.930436	0.885833	0.872087	1.00941	0.686559	1.01603	0.950654	0.98148	0.982828	0.938251	1.04472	1.07911	1.06046	1.05375	0.966067	1.0571	1.09423	0.129921	-0.0730071	-0.0269687	-0.0249894	-0.0919544	0.0631132	0.109845	0.0846899	0.0755298	0.0203483	1.69147
Q9UDY2	Tight junction protein ZO-2 OS=Homo sapiens GN=TJP2 PE=1 SV=2 - [ZO2_HUMAN]	128.609	21.43	1	25	25	49	1190	133.876	7.40088	0.923989	0.636819	0.863547	0.822445	0.924957	1.05332	0.707989	1.06201	0.973958	0.651909	0.930436	0.885833	0.872087	1.00941	0.686559	1.01603	0.948695	0.976852	0.92811	0.928442	1.06063	1.0435	1.03121	1.04525	0.938569	1.04438	1.11273	0.154107	-0.0759835	-0.0337876	-0.107632	-0.107116	0.084915	0.0614337	0.0443433	0.063848	0.0203483	1.69147
Q9Y5B9	FACT complex subunit SPT16 OS=Homo sapiens GN=SUPT16H PE=1 SV=1 - [SP16H_HUMAN]	74.8015	11.84	1	12	12	34	1047	119.838	5.65576	1.1404	0.681103	1.03849	1.04358	0.815901	0.889151	0.609339	0.872101	0.973958	0.651909	0.930436	0.885833	0.872087	1.00941	0.686559	1.01603	1.17089	1.04478	1.11613	1.17808	0.935573	0.88086	0.887527	0.858341	1.14351	0.884193	0.773227	-0.371037	0.227608	0.0632007	0.158506	0.236434	-0.0960777	-0.183015	-0.172137	-0.220378	0.0203483	1.69147
P54709	Sodium/potassium-transporting ATPase subunit beta-3 OS=Homo sapiens GN=ATP1B3 PE=1 SV=1 - [AT1B3_HUMAN]	52.7956	26.16	1	6	6	17	279	31.4921	8.35303	0.760389	0.585296	0.7866	0.729675	0.921633	1.084	0.68967	1.1142	0.973958	0.651909	0.930436	0.885833	0.872087	1.00941	0.686559	1.01603	0.780721	0.897818	0.84541	0.823716	1.05681	1.07389	1.00453	1.09662	0.834563	1.06535	1.27654	0.352235	-0.357121	-0.155504	-0.242278	-0.279781	0.0797205	0.102843	0.00652262	0.13306	0.0203483	1.69147
P14635	G2/mitotic-specific cyclin-B1 OS=Homo sapiens GN=CCNB1 PE=1 SV=1 - [CCNB1_HUMAN]	19.7046	12.01	1	5	5	8	433	48.3061	7.47412	1.09705	0.763989	1.17816	1.0117	0.733386	0.91868	0.660527	0.918503	0.973958	0.651909	0.930436	0.885833	0.872087	1.00941	0.686559	1.01603	1.12639	1.17192	1.26624	1.14209	0.840956	0.910113	0.962084	0.904011	1.15701	0.907062	0.783972	-0.351126	0.171703	0.22888	0.340555	0.191679	-0.249898	-0.135883	-0.0557653	-0.145588	0.0203483	1.69147
Q5T280	Putative methyltransferase C9orf114 OS=Homo sapiens GN=C9orf114 PE=1 SV=3 - [CI114_HUMAN]	13.8531	10.9	1	4	4	5	376	41.9824	7.43018	0.869932	0.565452	0.862605	0.73019	0.965121	1.20843	0.742934	1.23845	0.973958	0.651909	0.930436	0.885833	0.872087	1.00941	0.686559	1.01603	0.893192	0.867378	0.927098	0.824298	1.10668	1.19716	1.08211	1.21891	0.880285	1.15192	1.30858	0.387998	-0.162957	-0.205267	-0.109207	-0.278762	0.146238	0.259616	0.11385	0.285587	0.0203483	1.69147
E7EUL0	Polypeptide N-acetylgalactosaminyltransferase 3 OS=Homo sapiens GN=GALNT3 PE=1 SV=1 - [E7EUL0_HUMAN]	6.15694	5.66	2	2	2	2	371	42.5059	6.72705	1.24531	0.908899	1.07152	1.15809	0.800987	0.953989	0.556728	0.896732	0.973958	0.651909	0.930436	0.885833	0.872087	1.00941	0.686559	1.01603	1.27861	1.39421	1.15163	1.30734	0.918472	0.945093	0.810896	0.882583	1.29298	0.900528	0.696477	-0.521853	0.354576	0.479449	0.20368	0.386637	-0.122693	-0.0814719	-0.30241	-0.180196	0.0203483	1.69147
A2RQR6	Transcription elongation factor A (SII)-like 4 variant 1 OS=Homo sapiens GN=TCEAL4 PE=1 SV=1 - [A2RQR6_HUMAN]	5.35331	12.37	2	2	2	2	186	21.5265	5.85889	1.16317	0.856881	1.42776	1.07919	0.557077	0.686376	0.564352	0.806474	0.973958	0.651909	0.930436	0.885833	0.872087	1.00941	0.686559	1.01603	1.19427	1.31442	1.53451	1.21828	0.638786	0.679976	0.822002	0.79375	1.26635	0.736863	0.581881	-0.781204	0.25613	0.394424	0.617777	0.28484	-0.646595	-0.556444	-0.282787	-0.333244	0.0203483	1.69147
Q1ED39	Lysine-rich nucleolar protein 1 OS=Homo sapiens GN=KNOP1 PE=1 SV=1 - [KNOP1_HUMAN]	30.1858	19.65	1	8	8	13	458	51.5572	9.86182	0.926121	0.565405	0.857949	0.784148	0.925741	1.08573	0.716563	1.11759	0.973958	0.651909	0.930436	0.885833	0.872087	1.00941	0.686559	1.01603	0.950884	0.867306	0.922093	0.88521	1.06152	1.07561	1.0437	1.09996	0.903651	1.06857	1.1825	0.241837	-0.0726593	-0.205387	-0.117016	-0.175909	0.0861366	0.105152	0.0617091	0.137449	0.0204678	1.68893
P16403	Histone H1.2 OS=Homo sapiens GN=HIST1H1C PE=1 SV=2 - [H12_HUMAN]	267.784	37.56	1	2	11	82	213	21.3517	10.9312	0.845461	0.46761	0.769341	0.724252	1.01628	1.0617	0.818557	1.1518	0.973958	0.651909	0.930436	0.885833	0.872087	1.00941	0.686559	1.01603	0.868067	0.717293	0.826861	0.817594	1.16534	1.0518	1.19226	1.13363	0.822227	1.14948	1.39801	0.483377	-0.204122	-0.479367	-0.274284	-0.290543	0.220752	0.0728607	0.253699	0.180945	0.0207992	1.68195
P49189	4-trimethylaminobutyraldehyde dehydrogenase OS=Homo sapiens GN=ALDH9A1 PE=1 SV=3 - [AL9A1_HUMAN]	61.9109	24.7	1	12	12	26	494	53.767	5.87158	1.03897	0.754472	1.06253	1.02938	0.720841	0.896864	0.65255	0.910899	0.973958	0.651909	0.930436	0.885833	0.872087	1.00941	0.686559	1.01603	1.06675	1.15733	1.14196	1.16205	0.82657	0.8885	0.950464	0.896527	1.14965	0.892514	0.776338	-0.365243	0.0932231	0.210795	0.191518	0.216674	-0.274791	-0.170556	-0.073296	-0.157581	0.0207992	1.68195
Q99459	Cell division cycle 5-like protein OS=Homo sapiens GN=CDC5L PE=1 SV=2 - [CDC5L_HUMAN]	51.1651	19.83	1	14	15	23	802	92.1937	8.17725	0.922353	0.599788	0.841641	0.789856	0.919765	1.03688	0.696823	1.02611	0.973958	0.651909	0.930436	0.885833	0.872087	1.00941	0.686559	1.01603	0.947015	0.920049	0.904566	0.891653	1.05467	1.02721	1.01495	1.00992	0.912307	1.02108	1.11923	0.162502	-0.0785405	-0.120218	-0.144703	-0.165445	0.0767935	0.0387263	0.0214095	0.014243	0.0207992	1.68195
P13674	Prolyl 4-hydroxylase subunit alpha-1 OS=Homo sapiens GN=P4HA1 PE=1 SV=2 - [P4HA1_HUMAN]	47.7338	17.98	1	9	9	17	534	61.011	6.01123	1.20774	0.745542	1.02867	1.04178	0.774128	0.8412	0.663444	0.870428	0.973958	0.651909	0.930436	0.885833	0.872087	1.00941	0.686559	1.01603	1.24003	1.14363	1.10558	1.17604	0.887674	0.833356	0.966332	0.856695	1.15984	0.872184	0.751989	-0.411216	0.310379	0.193619	0.144805	0.233941	-0.171899	-0.262996	-0.0494095	-0.223147	0.0207992	1.68195
Q9BVJ6	U3 small nucleolar RNA-associated protein 14 homolog A OS=Homo sapiens GN=UTP14A PE=1 SV=1 - [UT14A_HUMAN]	42.7498	13.88	1	10	10	15	771	87.9241	7.86963	0.953991	0.590898	0.850958	0.779667	0.978087	1.07753	0.740087	1.10867	0.973958	0.651909	0.930436	0.885833	0.872087	1.00941	0.686559	1.01603	0.979499	0.906412	0.91458	0.880152	1.12155	1.06748	1.07797	1.09118	0.910496	1.08457	1.19119	0.252403	-0.0298834	-0.141761	-0.128819	-0.184176	0.165491	0.0942064	0.108311	0.125889	0.0207992	1.68195
Q12872	Splicing factor, suppressor of white-apricot homolog OS=Homo sapiens GN=SFSWAP PE=1 SV=3 - [SFSWA_HUMAN]	13.8345	7.26	1	7	7	7	951	104.758	8.04541	0.89058	0.619139	0.852723	0.803726	0.926088	1.14679	0.712505	1.0707	0.973958	0.651909	0.930436	0.885833	0.872087	1.00941	0.686559	1.01603	0.914392	0.949732	0.916477	0.907311	1.06192	1.13609	1.03779	1.05381	0.915435	1.05787	1.15559	0.208628	-0.129115	-0.0744075	-0.125829	-0.140331	0.086678	0.184083	0.0535167	0.0756144	0.0207992	1.68195
Q8WTT2	Nucleolar complex protein 3 homolog OS=Homo sapiens GN=NOC3L PE=1 SV=1 - [NOC3L_HUMAN]	11.8854	2.88	1	3	3	5	800	92.4896	9.17334	0.853387	0.524367	0.878982	0.767504	1.02605	1.08434	0.773454	1.15591	0.973958	0.651909	0.930436	0.885833	0.872087	1.00941	0.686559	1.01603	0.876205	0.804356	0.944698	0.866421	1.17655	1.07423	1.12657	1.13767	0.871313	1.13212	1.29932	0.377761	-0.19066	-0.314093	-0.0820742	-0.20686	0.23456	0.103304	0.171932	0.186081	0.0207992	1.68195
O95067	G2/mitotic-specific cyclin-B2 OS=Homo sapiens GN=CCNB2 PE=1 SV=1 - [CCNB2_HUMAN]	10.3275	6.03	1	3	3	4	398	45.2528	8.89502	1.15466	0.72177	1.08175	1.02947	0.827633	1.03367	0.637129	0.99909	0.973958	0.651909	0.930436	0.885833	0.872087	1.00941	0.686559	1.01603	1.18554	1.10716	1.16263	1.16215	0.949026	1.02403	0.928004	0.983326	1.16239	0.966176	0.831199	-0.266735	0.245539	0.146867	0.21739	0.216795	-0.0754804	0.0342619	-0.107797	-0.0242583	0.0207992	1.68195
F8VV56	CD63 antigen OS=Homo sapiens GN=CD63 PE=1 SV=1 - [F8VV56_HUMAN]	9.44591	16.55	2	3	3	4	145	16.0099	7.88428	1.38204	0.763106	1.20696	1.11788	0.854433	0.961408	0.672725	1.02096	0.973958	0.651909	0.930436	0.885833	0.872087	1.00941	0.686559	1.01603	1.41899	1.17057	1.2972	1.26195	0.979757	0.952443	0.979851	1.00485	1.27957	0.979804	0.765727	-0.385097	0.504865	0.227213	0.375396	0.335654	-0.0295046	-0.0702955	-0.0293662	0.00698456	0.0207992	1.68195
E9PKD3	Thioredoxin reductase 1, cytoplasmic (Fragment) OS=Homo sapiens GN=TXNRD1 PE=1 SV=1 - [E9PKD3_HUMAN]	8.13089	21.14	6	3	3	3	175	19.381	9.0708	1.18375	0.773377	1.10151	1.11036	0.680116	0.892525	0.667675	0.893722	0.973958	0.651909	0.930436	0.885833	0.872087	1.00941	0.686559	1.01603	1.2154	1.18633	1.18386	1.25347	0.779872	0.884202	0.972494	0.879621	1.20086	0.881911	0.734399	-0.445364	0.281427	0.2465	0.243501	0.325926	-0.358691	-0.177553	-0.0402382	-0.185047	0.0207992	1.68195
Q8N1G4	Leucine-rich repeat-containing protein 47 OS=Homo sapiens GN=LRRC47 PE=1 SV=1 - [LRC47_HUMAN]	50.3299	16.81	1	9	9	23	583	63.4337	8.27979	1.05047	0.686581	1.00628	0.938028	0.867831	1.02168	0.69192	0.999916	0.973958	0.651909	0.930436	0.885833	0.872087	1.00941	0.686559	1.01603	1.07856	1.05318	1.08152	1.05892	0.99512	1.01215	1.00781	0.984139	1.06874	1.00146	0.937052	-0.0937995	0.109102	0.0747579	0.113055	0.0825964	-0.00705758	0.0174255	0.0112211	-0.0230657	0.0210438	1.67688
P23246	Splicing factor, proline- and glutamine-rich OS=Homo sapiens GN=SFPQ PE=1 SV=2 - [SFPQ_HUMAN]	179.37	30.27	1	23	24	71	707	76.1016	9.43701	0.840395	0.610988	0.843615	0.778595	0.980159	1.0339	0.73478	1.10982	0.973958	0.651909	0.930436	0.885833	0.872087	1.00941	0.686559	1.01603	0.862865	0.937229	0.906687	0.878942	1.12392	1.02425	1.07024	1.09231	0.892814	1.08127	1.21108	0.276296	-0.212793	-0.0935269	-0.141323	-0.186161	0.168544	0.0345743	0.0979283	0.127379	0.0218407	1.66073
Q9UMS4	Pre-mRNA-processing factor 19 OS=Homo sapiens GN=PRPF19 PE=1 SV=1 - [PRP19_HUMAN]	80.0957	27.98	1	11	11	30	504	55.1463	6.60986	0.955985	0.63288	0.876167	0.849467	0.988257	1.0725	0.724602	1.12262	0.973958	0.651909	0.930436	0.885833	0.872087	1.00941	0.686559	1.01603	0.981546	0.970811	0.941674	0.958947	1.13321	1.0625	1.05541	1.10491	0.964879	1.0837	1.12315	0.167549	-0.0268717	-0.0427384	-0.0867009	-0.0604768	0.180415	0.0874561	0.0778053	0.143929	0.0218407	1.66073
P18065	Insulin-like growth factor-binding protein 2 OS=Homo sapiens GN=IGFBP2 PE=1 SV=2 - [IBP2_HUMAN]	18.4487	14.46	1	3	3	7	325	34.7912	7.50342	1.08619	0.679731	1.07235	0.98226	0.716318	0.928738	0.601127	0.932638	0.973958	0.651909	0.930436	0.885833	0.872087	1.00941	0.686559	1.01603	1.11524	1.04268	1.15252	1.10885	0.821384	0.920078	0.875565	0.917923	1.11205	0.896744	0.806391	-0.310449	0.157351	0.0602918	0.204797	0.14907	-0.283872	-0.120173	-0.191713	-0.123555	0.0218407	1.66073
O00422	Histone deacetylase complex subunit SAP18 OS=Homo sapiens GN=SAP18 PE=1 SV=1 - [SAP18_HUMAN]	36.1069	27.45	2	6	6	15	153	17.55	9.34912	0.922402	0.559957	0.829846	0.769856	0.963745	1.04584	0.801847	1.14107	0.973958	0.651909	0.930436	0.885833	0.872087	1.00941	0.686559	1.01603	0.947066	0.85895	0.891889	0.869076	1.1051	1.03609	1.16792	1.12306	0.880483	1.11408	1.26531	0.339489	-0.0784633	-0.219355	-0.165063	-0.202445	0.14418	0.0511524	0.223943	0.167437	0.0219389	1.65879
Q8IY81	pre-rRNA processing protein FTSJ3 OS=Homo sapiens GN=FTSJ3 PE=1 SV=2 - [SPB1_HUMAN]	67.8374	9.92	1	9	9	25	847	96.4992	8.39697	0.877753	0.596659	0.798927	0.734693	1.07309	1.06046	0.789401	1.14658	0.973958	0.651909	0.930436	0.885833	0.872087	1.00941	0.686559	1.01603	0.901223	0.915248	0.858658	0.829381	1.23048	1.05057	1.14979	1.12849	0.879941	1.13914	1.29457	0.37247	-0.150044	-0.127766	-0.219844	-0.269893	0.299221	0.0711707	0.201376	0.174394	0.0219592	1.65838
Q9NW13	RNA-binding protein 28 OS=Homo sapiens GN=RBM28 PE=1 SV=3 - [RBM28_HUMAN]	49.9926	16.34	1	12	12	21	759	85.6847	9.21729	0.813575	0.504074	0.783466	0.737934	0.942369	1.01974	0.825039	1.07988	0.973958	0.651909	0.930436	0.885833	0.872087	1.00941	0.686559	1.01603	0.835329	0.773228	0.842042	0.83304	1.08059	1.01023	1.2017	1.06285	0.834185	1.07172	1.28475	0.361487	-0.259584	-0.371035	-0.248036	-0.263542	0.11182	0.0146853	0.26508	0.0879321	0.0219592	1.65838
P61978	Heterogeneous nuclear ribonucleoprotein K OS=Homo sapiens GN=HNRNPK PE=1 SV=1 - [HNRPK_HUMAN]	267.297	34.34	1	17	17	92	463	50.9444	5.5415	0.901035	0.623818	0.870891	0.81874	0.937365	1.02123	0.73062	1.04014	0.973958	0.651909	0.930436	0.885833	0.872087	1.00941	0.686559	1.01603	0.925127	0.956908	0.936003	0.92426	1.07485	1.0117	1.06418	1.02373	0.930565	1.04395	1.12185	0.165877	-0.112277	-0.0635473	-0.0954145	-0.113629	0.104139	0.0167851	0.0897384	0.0338316	0.0222927	1.65184
Q6P2Q9	Pre-mRNA-processing-splicing factor 8 OS=Homo sapiens GN=PRPF8 PE=1 SV=2 - [PRP8_HUMAN]	266.688	19.1	1	42	42	104	2335	273.427	8.83643	0.892474	0.61356	0.848243	0.815922	0.991422	1.0307	0.748962	1.08162	0.973958	0.651909	0.930436	0.885833	0.872087	1.00941	0.686559	1.01603	0.916337	0.941174	0.911661	0.921079	1.13684	1.02109	1.09089	1.06455	0.918708	1.07772	1.17308	0.230305	-0.126049	-0.0874661	-0.13343	-0.118602	0.185027	0.0301042	0.125508	0.0902446	0.0227184	1.64362
Q16401	26S proteasome non-ATPase regulatory subunit 5 OS=Homo sapiens GN=PSMD5 PE=1 SV=3 - [PSMD5_HUMAN]	10.1896	9.13	1	5	5	5	504	56.1604	5.47803	1.14206	0.693921	1.22309	1.08784	0.623569	0.865777	0.585811	0.774601	0.973958	0.651909	0.930436	0.885833	0.872087	1.00941	0.686559	1.01603	1.17259	1.06444	1.31454	1.22804	0.715031	0.857704	0.853257	0.762379	1.20032	0.807818	0.673003	-0.571314	0.229702	0.0900994	0.394557	0.296361	-0.483922	-0.221449	-0.228947	-0.39142	0.0227184	1.64362
Q5T123	SH3 domain-binding glutamic acid-rich-like protein 3 OS=Homo sapiens GN=SH3BGRL3 PE=1 SV=1 - [Q5T123_HUMAN]	9.66411	28.41	3	3	3	4	88	9.37476	9.36377	1.00758	0.760121	1.03984	0.939984	0.657473	0.872979	0.600644	0.811771	0.973958	0.651909	0.930436	0.885833	0.872087	1.00941	0.686559	1.01603	1.03452	1.16599	1.11758	1.06113	0.753907	0.864838	0.874861	0.798963	1.08936	0.831901	0.763663	-0.388992	0.0489594	0.221557	0.160379	0.0856021	-0.407541	-0.209498	-0.192874	-0.3238	0.0227184	1.64362
F8WEV0	Acyl-CoA dehydrogenase family member 11 OS=Homo sapiens GN=ACAD11 PE=1 SV=2 - [F8WEV0_HUMAN]	2.543	4.85	3	2	2	2	433	48.8861	8.45557	1.11259	0.680165	1.0252	1.01573	0.833916	0.97612	0.63927	0.9596	0.973958	0.651909	0.930436	0.885833	0.872087	1.00941	0.686559	1.01603	1.14234	1.04334	1.10185	1.14664	0.95623	0.967018	0.931121	0.944459	1.1221	0.950345	0.846936	-0.239675	0.191994	0.0612125	0.139931	0.197407	-0.0645702	-0.0483857	-0.102959	-0.0824399	0.0227184	1.64362
Q9BQE4	Selenoprotein S OS=Homo sapiens GN=VIMP PE=1 SV=3 - [SELS_HUMAN]	5.05894	10.58	2	2	2	2	189	21.1509	9.70068	1.23014	0.876007	1.29233	1.19291	0.947736	1.17136	0.799426	1.16733	0.973958	0.651909	0.930436	0.885833	0.872087	1.00941	0.686559	1.01603	1.26303	1.34376	1.38895	1.34665	1.08675	1.16044	1.1644	1.14891	1.3452	1.15467	0.858364	-0.220338	0.336892	0.426271	0.473994	0.429376	0.120014	0.214669	0.219582	0.200267	0.0236398	1.62636
Q96B26	Exosome complex component RRP43 OS=Homo sapiens GN=EXOSC8 PE=1 SV=1 - [EXOS8_HUMAN]	10.3935	11.96	1	4	4	5	276	30.0203	5.30029	0.878263	0.574357	0.890257	0.790906	0.912817	1.10168	0.81486	1.15363	0.973958	0.651909	0.930436	0.885833	0.872087	1.00941	0.686559	1.01603	0.901747	0.881039	0.956817	0.892839	1.0467	1.09141	1.18688	1.13543	0.897293	1.11342	1.24087	0.311347	-0.149206	-0.182723	-0.0636849	-0.163528	0.0658534	0.12619	0.247169	0.183241	0.0251863	1.59884
P48449	Lanosterol synthase OS=Homo sapiens GN=LSS PE=1 SV=1 - [ERG7_HUMAN]	93.1672	22.27	1	14	14	36	732	83.2551	6.60986	0.897369	0.622798	0.862709	0.84262	0.935299	1.05831	0.690336	1.09601	0.973958	0.651909	0.930436	0.885833	0.872087	1.00941	0.686559	1.01603	0.921364	0.955344	0.92721	0.951218	1.07248	1.04845	1.0055	1.07871	0.939214	1.06046	1.1291	0.175172	-0.118158	-0.0659082	-0.109033	-0.0721528	0.100956	0.0682518	0.00791488	0.109311	0.0252177	1.59829
Q8N1G2	Cap-specific mRNA (nucleoside-2'-O-)-methyltransferase 1 OS=Homo sapiens GN=CMTR1 PE=1 SV=1 - [CMTR1_HUMAN]	6.75845	2.99	1	2	3	3	835	95.26	7.04932	0.72801	0.535459	0.804428	0.742021	0.948204	1.07045	0.686257	1.17804	0.973958	0.651909	0.930436	0.885833	0.872087	1.00941	0.686559	1.01603	0.747475	0.821371	0.864571	0.837654	1.08728	1.06047	0.999561	1.15945	0.829512	1.07388	1.29459	0.372493	-0.419902	-0.283895	-0.209943	-0.255575	0.120726	0.0847051	-0.000633599	0.213444	0.0256247	1.59134
A0A0C4DGQ8	Dehydrogenase/reductase SDR family member 7B OS=Homo sapiens GN=DHRS7B PE=1 SV=1 - [A0A0C4DGQ8_HUMAN]	13.9801	15.48	2	4	4	5	310	33.5027	9.29053	0.848211	0.570795	0.867637	0.699087	1.02222	1.08236	0.753602	1.11722	0.973958	0.651909	0.930436	0.885833	0.872087	1.00941	0.686559	1.01603	0.870891	0.875575	0.932506	0.789186	1.17216	1.07226	1.09765	1.0996	0.873233	1.09862	1.25811	0.331258	-0.199436	-0.191698	-0.100815	-0.341563	0.229167	0.10066	0.134419	0.136972	0.0258389	1.58773
P00338	L-lactate dehydrogenase A chain OS=Homo sapiens GN=LDHA PE=1 SV=2 - [LDHA_HUMAN]	126.846	25.6	1	8	10	43	332	36.6654	8.26514	1.1816	0.725166	1.16906	1.097	0.590509	0.759815	0.637573	0.753954	0.973958	0.651909	0.930436	0.885833	0.872087	1.00941	0.686559	1.01603	1.21319	1.11237	1.25647	1.23839	0.677122	0.75273	0.92865	0.742058	1.22579	0.747394	0.609726	-0.713768	0.278804	0.15364	0.329373	0.308461	-0.562512	-0.409796	-0.106794	-0.430396	0.0265909	1.57527
P28838	Cytosol aminopeptidase OS=Homo sapiens GN=LAP3 PE=1 SV=3 - [AMPL_HUMAN]	121.044	32.56	1	14	14	41	519	56.1308	7.92822	0.990382	0.727044	0.938357	0.909507	0.768196	0.914767	0.609545	0.904619	0.973958	0.651909	0.930436	0.885833	0.872087	1.00941	0.686559	1.01603	1.01686	1.11525	1.00851	1.02673	0.880871	0.906237	0.887826	0.890346	1.02179	0.889086	0.870122	-0.20071	0.0241256	0.157372	0.0122305	0.0380502	-0.182998	-0.142039	-0.171651	-0.167562	0.0265909	1.57527
Q9NRX5	Serine incorporator 1 OS=Homo sapiens GN=SERINC1 PE=1 SV=1 - [SERC1_HUMAN]	4.14367	2.87	1	2	2	2	453	50.4612	5.84619	1.10171	0.849959	1.14441	1.03619	0.776127	0.9753	0.680441	0.901781	0.973958	0.651909	0.930436	0.885833	0.872087	1.00941	0.686559	1.01603	1.13117	1.3038	1.22997	1.16973	0.889966	0.966205	0.991089	0.887553	1.19985	0.928085	0.773499	-0.370528	0.177816	0.382721	0.298624	0.226181	-0.168178	-0.0495987	-0.0129141	-0.172095	0.0265909	1.57527
K7EK33	DAZ-associated protein 1 OS=Homo sapiens GN=DAZAP1 PE=1 SV=2 - [K7EK33_HUMAN]	14.2107	17.98	3	5	5	7	406	43.228	8.55811	0.817755	0.596165	0.79191	0.838248	1.00134	1.0629	0.817498	1.13308	0.973958	0.651909	0.930436	0.885833	0.872087	1.00941	0.686559	1.01603	0.839621	0.914491	0.851117	0.946283	1.14821	1.05299	1.19072	1.1152	0.882804	1.13171	1.28195	0.358336	-0.25219	-0.128959	-0.23257	-0.079657	0.199391	0.0744894	0.251832	0.157304	0.0276105	1.55893
P48681	Nestin OS=Homo sapiens GN=NES PE=1 SV=2 - [NEST_HUMAN]	166.071	22.21	1	34	34	62	1621	177.332	4.36084	0.941827	0.622422	0.882183	0.841824	0.875931	1.08798	0.721269	1.06698	0.973958	0.651909	0.930436	0.885833	0.872087	1.00941	0.686559	1.01603	0.96701	0.954768	0.948139	0.950319	1.00441	1.07784	1.05056	1.05014	0.952544	1.05035	1.10268	0.141014	-0.0483975	-0.0667776	-0.0768298	-0.0735156	0.00634611	0.108137	0.0711547	0.0705881	0.0277182	1.55723
Q8N111	Cell cycle exit and neuronal differentiation protein 1 OS=Homo sapiens GN=CEND1 PE=2 SV=1 - [CEND_HUMAN]	4.96462	12.75	1	2	2	3	149	14.9448	9.20264	0.831532	0.488556	0.811393	0.707118	1.11137	1.16163	0.756569	1.05654	0.973958	0.651909	0.930436	0.885833	0.872087	1.00941	0.686559	1.01603	0.853766	0.749423	0.872057	0.798253	1.27438	1.1508	1.10197	1.03987	0.826009	1.12638	1.36365	0.44747	-0.228088	-0.416148	-0.197506	-0.325082	0.349794	0.202633	0.140088	0.0564079	0.0287226	1.54178
E9PIF4	Sialidase-1 OS=Homo sapiens GN=NEU1 PE=1 SV=1 - [E9PIF4_HUMAN]	4.84436	7.12	2	2	2	2	267	28.9815	5.97314	0.97258	0.67789	0.960759	0.912098	0.813959	0.924429	0.625636	0.980008	0.973958	0.651909	0.930436	0.885833	0.872087	1.00941	0.686559	1.01603	0.998586	1.03985	1.03259	1.02965	0.933346	0.915809	0.911264	0.964545	1.03112	0.924578	0.896673	-0.157346	-0.00204204	0.056379	0.0462677	0.0421549	-0.0995154	-0.126882	-0.134059	-0.0520791	0.0287308	1.54165
Q01650	Large neutral amino acids transporter small subunit 1 OS=Homo sapiens GN=SLC7A5 PE=1 SV=2 - [LAT1_HUMAN]	48.6399	13.41	1	7	7	16	507	54.9743	7.72314	0.867685	0.476726	0.766436	0.75124	0.962364	1.18603	0.715116	1.23118	0.973958	0.651909	0.930436	0.885833	0.872087	1.00941	0.686559	1.01603	0.890886	0.731277	0.823739	0.84806	1.10352	1.17497	1.04159	1.21175	0.8359	1.13925	1.3629	0.446678	-0.166688	-0.45151	-0.279741	-0.237761	0.142111	0.232628	0.0587939	0.277093	0.0295595	1.5293
H0YMB3	GMP reductase OS=Homo sapiens GN=GMPR2 PE=1 SV=1 - [H0YMB3_HUMAN]	11.8165	10.79	6	3	3	4	315	33.9	6.91748	1.01999	0.876332	1.14766	1.2417	0.669903	0.782209	0.607087	0.838884	0.973958	0.651909	0.930436	0.885833	0.872087	1.00941	0.686559	1.01603	1.04727	1.34425	1.23347	1.40174	0.76816	0.774915	0.884246	0.825648	1.28886	0.800282	0.620921	-0.687518	0.0666277	0.426806	0.302721	0.487215	-0.38052	-0.36789	-0.177481	-0.276401	0.0295595	1.5293
A8MTK3	POT1 protection of telomeres 1 homolog (S. pombe), isoform CRA_a OS=Homo sapiens GN=POT1 PE=1 SV=1 - [A8MTK3_HUMAN]	11.145	9.15	3	4	4	5	503	56.7808	6.12549	0.849011	0.568271	0.837174	0.726378	0.962301	1.02069	0.706363	1.17012	0.973958	0.651909	0.930436	0.885833	0.872087	1.00941	0.686559	1.01603	0.871712	0.871702	0.899765	0.819994	1.10345	1.01117	1.02885	1.15166	0.871707	1.06615	1.22306	0.290489	-0.198076	-0.198093	-0.15238	-0.286314	0.142017	0.0160219	0.0410264	0.203709	0.0295595	1.5293
P41214	Eukaryotic translation initiation factor 2D OS=Homo sapiens GN=EIF2D PE=1 SV=3 - [EIF2D_HUMAN]	8.71277	3.94	1	2	2	5	584	64.6655	7.6499	1.07344	0.744902	1.04221	1.02725	0.824217	0.987832	0.706363	1.03104	0.973958	0.651909	0.930436	0.885833	0.872087	1.00941	0.686559	1.01603	1.10214	1.14265	1.12013	1.15964	0.945109	0.978621	1.02885	1.01477	1.13139	0.996697	0.880949	-0.18287	0.140308	0.192378	0.163673	0.213681	-0.0814474	-0.0311782	0.041026	0.021158	0.0295595	1.5293
Q9NQZ5	StAR-related lipid transfer protein 7, mitochondrial OS=Homo sapiens GN=STARD7 PE=1 SV=2 - [STAR7_HUMAN]	2.21908	5.68	1	2	2	2	370	43.0857	8.95361	1.02056	0.718933	1.10834	0.97625	0.797902	0.945953	0.652413	0.971265	0.973958	0.651909	0.930436	0.885833	0.872087	1.00941	0.686559	1.01603	1.04785	1.10281	1.1912	1.10207	0.914934	0.937132	0.950265	0.95594	1.10244	0.943699	0.856008	-0.224303	0.0674338	0.141186	0.25242	0.140216	-0.128261	-0.0936757	-0.0735975	-0.0650078	0.0295595	1.5293
Q99808	Equilibrative nucleoside transporter 1 OS=Homo sapiens GN=SLC29A1 PE=1 SV=3 - [S29A1_HUMAN]	47.4694	13.38	1	7	7	14	456	50.1864	8.29443	0.827858	0.590135	0.74598	0.744459	0.925489	1.12631	0.677456	1.12087	0.973958	0.651909	0.930436	0.885833	0.872087	1.00941	0.686559	1.01603	0.849993	0.905241	0.801753	0.840406	1.06124	1.11581	0.986741	1.10318	0.8452	1.08221	1.28042	0.356616	-0.234477	-0.143626	-0.318771	-0.250841	0.0857447	0.158085	-0.0192573	0.141673	0.0297733	1.52617
A0A0C4DG33	Peroxisome biogenesis factor 1 OS=Homo sapiens GN=PEX1 PE=1 SV=1 - [A0A0C4DG33_HUMAN]	13.8454	3.59	2	5	5	5	1226	136.499	6.46826	1.20655	0.796735	1.04056	1.08454	0.799771	1.00128	0.61361	1.02864	0.973958	0.651909	0.930436	0.885833	0.872087	1.00941	0.686559	1.01603	1.23881	1.22216	1.11836	1.22432	0.917077	0.991944	0.893747	1.01241	1.22324	0.95451	0.780315	-0.357871	0.308954	0.289428	0.161382	0.291977	-0.124886	-0.0116695	-0.162061	0.0177919	0.0297733	1.52617
Q9C0J8	pre-mRNA 3' end processing protein WDR33 OS=Homo sapiens GN=WDR33 PE=1 SV=2 - [WDR33_HUMAN]	28.8545	4.72	1	6	6	11	1336	145.799	9.17334	0.912177	0.542768	0.856495	0.810849	0.925061	1.05454	0.725974	1.07147	0.973958	0.651909	0.930436	0.885833	0.872087	1.00941	0.686559	1.01603	0.936567	0.832583	0.92053	0.915352	1.06074	1.0447	1.05741	1.05456	0.917941	1.05599	1.15039	0.202117	-0.0945457	-0.264335	-0.119463	-0.127602	0.0850765	0.0630933	0.0805342	0.0766442	0.030005	1.52281
Q03701	CCAAT/enhancer-binding protein zeta OS=Homo sapiens GN=CEBPZ PE=1 SV=3 - [CEBPZ_HUMAN]	108.737	17.84	2	21	21	51	1054	120.898	5.93506	0.948913	0.577276	0.84882	0.811203	0.984403	1.04702	0.740777	1.14762	0.973958	0.651909	0.930436	0.885833	0.872087	1.00941	0.686559	1.01603	0.974286	0.885516	0.912282	0.915752	1.12879	1.03726	1.07897	1.12951	0.914017	1.10388	1.20772	0.27229	-0.0375831	-0.17541	-0.132448	-0.126971	0.174777	0.0527755	0.109655	0.175701	0.0301704	1.52042
Q14739	Lamin-B receptor OS=Homo sapiens GN=LBR PE=1 SV=2 - [LBR_HUMAN]	20.1791	10.24	1	7	7	9	615	70.658	9.36377	0.787454	0.553935	0.708587	0.607328	1.19737	1.29295	0.70819	1.25268	0.973958	0.651909	0.930436	0.885833	0.872087	1.00941	0.686559	1.01603	0.808509	0.849711	0.761564	0.685601	1.373	1.28089	1.03151	1.23291	0.785037	1.2569	1.60107	0.67904	-0.306663	-0.234956	-0.392962	-0.544559	0.457329	0.357151	0.0447532	0.302069	0.0301704	1.52042
Q6PD62	RNA polymerase-associated protein CTR9 homolog OS=Homo sapiens GN=CTR9 PE=1 SV=1 - [CTR9_HUMAN]	14.0908	4.52	1	5	5	7	1173	133.42	6.771	0.960621	0.648506	0.978054	0.837901	0.968964	1.19434	0.795719	1.18365	0.973958	0.651909	0.930436	0.885833	0.872087	1.00941	0.686559	1.01603	0.986306	0.994779	1.05118	0.94589	1.11109	1.1832	1.159	1.16497	0.990543	1.16198	1.17308	0.2303	-0.0198927	-0.00755193	0.0720068	-0.0802552	0.151971	0.242696	0.212876	0.220297	0.0301704	1.52042
Q93096	Protein tyrosine phosphatase type IVA 1 OS=Homo sapiens GN=PTP4A1 PE=1 SV=2 - [TP4A1_HUMAN]	13.6631	16.76	2	3	3	6	173	19.8022	8.96826	0.89067	0.55369	0.831962	0.761108	0.856757	0.973725	0.67914	1.00595	0.973958	0.651909	0.930436	0.885833	0.872087	1.00941	0.686559	1.01603	0.914485	0.849335	0.894164	0.859201	0.982421	0.964645	0.989194	0.990079	0.876682	0.985808	1.12448	0.169252	-0.128968	-0.235594	-0.161389	-0.218933	-0.0255861	-0.05193	-0.015675	-0.0143849	0.0301704	1.52042
A0A096LPC8	Oxysterol-binding protein-related protein 9 (Fragment) OS=Homo sapiens GN=OSBPL9 PE=1 SV=1 - [A0A096LPC8_HUMAN]	11.9188	13.95	2	2	2	4	129	15.3669	7.37158	0.982254	0.687499	0.915732	0.929867	0.740305	0.895039	0.569503	0.926548	0.973958	0.651909	0.930436	0.885833	0.872087	1.00941	0.686559	1.01603	1.00852	1.05459	0.984196	1.04971	0.848889	0.886693	0.829503	0.911928	1.02911	0.867791	0.843241	-0.245984	0.0122363	0.0766859	-0.0229819	0.0699909	-0.236353	-0.173494	-0.26968	-0.133008	0.0301704	1.52042
F5GY03	SPARC (Fragment) OS=Homo sapiens GN=SPARC PE=1 SV=1 - [F5GY03_HUMAN]	7.84634	13.42	2	2	2	3	149	17.4585	6.27783	1.10972	0.791734	0.967872	0.969091	0.719782	0.906701	0.608456	0.932697	0.973958	0.651909	0.930436	0.885833	0.872087	1.00941	0.686559	1.01603	1.1394	1.21448	1.04023	1.09399	0.825356	0.898246	0.886241	0.91798	1.11669	0.892243	0.799005	-0.323723	0.188269	0.280345	0.056909	0.129598	-0.276911	-0.154818	-0.17423	-0.123465	0.0301704	1.52042
Q6P1J9	Parafibromin OS=Homo sapiens GN=CDC73 PE=1 SV=1 - [CDC73_HUMAN]	60.8486	24.11	1	13	13	25	531	60.5391	9.61279	0.867583	0.576438	0.8603	0.797322	0.963967	1.0476	0.677371	1.08439	0.973958	0.651909	0.930436	0.885833	0.872087	1.00941	0.686559	1.01603	0.890781	0.88423	0.92462	0.900082	1.10536	1.03783	0.986618	1.06728	0.895432	1.05255	1.17547	0.233237	-0.166857	-0.177507	-0.113068	-0.151871	0.144512	0.0535658	-0.0194365	0.0939355	0.0304411	1.51654
Q9UL15	BAG family molecular chaperone regulator 5 OS=Homo sapiens GN=BAG5 PE=1 SV=1 - [BAG5_HUMAN]	9.16094	8.72	1	3	4	4	447	51.1677	6.04932	1.22536	0.800728	1.18022	1.04263	0.968451	1.00257	0.686096	1.05894	0.973958	0.651909	0.930436	0.885833	0.872087	1.00941	0.686559	1.01603	1.25812	1.22828	1.26846	1.17701	1.1105	0.993222	0.999326	1.04223	1.2432	1.02078	0.82109	-0.284388	0.331269	0.29664	0.343078	0.235122	0.151208	-0.0098121	-0.000973135	0.0596779	0.0304411	1.51654
Q13501	Sequestosome-1 OS=Homo sapiens GN=SQSTM1 PE=1 SV=1 - [SQSTM_HUMAN]	7.85477	12.5	1	3	3	3	440	47.6569	5.22412	1.2137	0.912211	1.19338	0.973502	0.705777	0.927494	0.636261	0.805096	0.973958	0.651909	0.930436	0.885833	0.872087	1.00941	0.686559	1.01603	1.24616	1.39929	1.2826	1.09897	0.809296	0.918845	0.92674	0.792393	1.26438	0.864071	0.683396	-0.549207	0.317485	0.484697	0.359071	0.13615	-0.30526	-0.122107	-0.109764	-0.335713	0.0304411	1.51654
E9PMP7	LIM domain only protein 7 (Fragment) OS=Homo sapiens GN=LMO7 PE=1 SV=7 - [E9PMP7_HUMAN]	4.85965	2.58	5	3	3	3	1046	119.453	5.37646	0.854212	0.584621	0.846749	0.810328	0.879046	1.04973	0.752462	1.16784	0.973958	0.651909	0.930436	0.885833	0.872087	1.00941	0.686559	1.01603	0.877052	0.896782	0.910056	0.914764	1.00798	1.03994	1.09599	1.14941	0.903419	1.06797	1.18214	0.2414	-0.189265	-0.157171	-0.135973	-0.128529	0.0114676	0.0565039	0.132236	0.200897	0.0304411	1.51654
F5GZ78	Paxillin OS=Homo sapiens GN=PXN PE=1 SV=1 - [F5GZ78_HUMAN]	1.71612	3.9	2	2	2	2	589	64.1918	6.354	1.07079	0.731866	0.956157	0.975487	0.710798	0.865072	0.649579	0.827435	0.973958	0.651909	0.930436	0.885833	0.872087	1.00941	0.686559	1.01603	1.09942	1.12265	1.02764	1.10121	0.815054	0.857005	0.946137	0.814379	1.10032	0.836029	0.759808	-0.396293	0.136748	0.166907	0.0393397	0.139088	-0.295033	-0.222625	-0.0798791	-0.296227	0.0304411	1.51654
Q14145	Kelch-like ECH-associated protein 1 OS=Homo sapiens GN=KEAP1 PE=1 SV=2 - [KEAP1_HUMAN]	15.4273	6.57	1	4	4	6	624	69.6207	6.44287	1.16247	0.758581	1.05905	0.988656	0.823869	1.05935	0.662117	0.963385	0.973958	0.651909	0.930436	0.885833	0.872087	1.00941	0.686559	1.01603	1.19355	1.16363	1.13823	1.11608	0.944709	1.04947	0.964399	0.948185	1.15093	0.956292	0.830885	-0.267279	0.255261	0.218632	0.186795	0.158435	-0.0820576	0.0696619	-0.0522981	-0.0767601	0.030856	1.51066
Q70UQ0	Inhibitor of nuclear factor kappa-B kinase-interacting protein OS=Homo sapiens GN=IKBIP PE=1 SV=1 - [IKIP_HUMAN]	23.7639	10.29	1	4	4	8	350	39.285	9.17334	1.04258	0.671448	1.0016	0.964211	0.821567	0.983358	0.660618	1.00918	0.973958	0.651909	0.930436	0.885833	0.872087	1.00941	0.686559	1.01603	1.07046	1.02997	1.07648	1.08848	0.942071	0.974188	0.962215	0.99326	1.07347	0.968202	0.901935	-0.148904	0.0982316	0.0426038	0.106324	0.122315	-0.086093	-0.0377277	-0.0555681	-0.00975695	0.0317733	1.49794
O75691	Small subunit processome component 20 homolog OS=Homo sapiens GN=UTP20 PE=1 SV=3 - [UTP20_HUMAN]	190.874	11.74	1	34	34	82	2785	318.182	7.38623	0.946546	0.643218	0.90576	0.864573	0.960599	1.03906	0.743634	1.07079	0.973958	0.651909	0.930436	0.885833	0.872087	1.00941	0.686559	1.01603	0.971856	0.986668	0.973479	0.976	1.1015	1.02937	1.08313	1.0539	0.97474	1.06852	1.09621	0.132519	-0.0411862	-0.0193638	-0.038778	-0.0350463	0.139463	0.0417657	0.11521	0.0757362	0.0317872	1.49775
Q9HDC9	Adipocyte plasma membrane-associated protein OS=Homo sapiens GN=APMAP PE=1 SV=2 - [APMAP_HUMAN]	117.513	26.44	1	12	12	38	416	46.4509	6.16357	1.03444	0.686309	0.954528	0.959982	0.867005	0.95903	0.653093	0.987343	0.973958	0.651909	0.930436	0.885833	0.872087	1.00941	0.686559	1.01603	1.0621	1.05277	1.02589	1.08371	0.994173	0.950087	0.951256	0.971764	1.05743	0.96151	0.909286	-0.137195	0.0869226	0.0741862	0.036881	0.115973	-0.00843125	-0.0738688	-0.072095	-0.0413215	0.0317872	1.49775
O14745	Na(+)/H(+) exchange regulatory cofactor NHE-RF1 OS=Homo sapiens GN=SLC9A3R1 PE=1 SV=4 - [NHRF1_HUMAN]	104.682	34.92	1	12	12	43	358	38.8446	5.77002	0.915215	0.628297	0.900497	0.839194	0.941552	1.12465	0.700182	1.08105	0.973958	0.651909	0.930436	0.885833	0.872087	1.00941	0.686559	1.01603	0.939686	0.96378	0.967823	0.947351	1.07965	1.11417	1.01984	1.06399	0.955565	1.07182	1.12167	0.165642	-0.0897491	-0.0532243	-0.0471855	-0.0780292	0.110569	0.155963	0.0283455	0.0894908	0.0317872	1.49775
O00161	Synaptosomal-associated protein 23 OS=Homo sapiens GN=SNAP23 PE=1 SV=1 - [SNP23_HUMAN]	45.8977	54.5	1	9	9	17	211	23.3395	5.0083	0.936104	0.587792	0.874954	0.844503	0.883912	1.07256	0.745098	1.06714	0.973958	0.651909	0.930436	0.885833	0.872087	1.00941	0.686559	1.01603	0.961133	0.901647	0.94037	0.953343	1.01356	1.06255	1.08526	1.05031	0.946857	1.05643	1.11572	0.15798	-0.0571913	-0.149366	-0.0887	-0.0689322	0.0194304	0.0875355	0.118047	0.0708108	0.0317872	1.49775
P20290	Transcription factor BTF3 OS=Homo sapiens GN=BTF3 PE=1 SV=1 - [BTF3_HUMAN]	29.9504	12.14	1	3	3	14	206	22.1544	9.37842	1.09808	0.701514	1.19364	1.05222	0.817835	0.888168	0.647614	0.874739	0.973958	0.651909	0.930436	0.885833	0.872087	1.00941	0.686559	1.01603	1.12744	1.07609	1.28288	1.18783	0.93779	0.879886	0.943275	0.860937	1.15764	0.908838	0.785081	-0.349086	0.173052	0.1058	0.359392	0.248329	-0.0926627	-0.184611	-0.0842496	-0.21602	0.0317872	1.49775
F5H6E2	Unconventional myosin-Ic OS=Homo sapiens GN=MYO1C PE=1 SV=1 - [F5H6E2_HUMAN]	19.0576	11.93	2	10	11	12	1039	118.92	9.40771	1.13574	0.692845	1.02787	0.969528	0.830202	0.924095	0.684022	0.922056	0.973958	0.651909	0.930436	0.885833	0.872087	1.00941	0.686559	1.01603	1.16611	1.06279	1.10472	1.09448	0.951972	0.915478	0.996305	0.907507	1.0996	0.933725	0.849149	-0.23591	0.221701	0.0878617	0.143679	0.130248	-0.0710088	-0.127403	-0.00534042	-0.140019	0.0317872	1.49775
P31641	Sodium- and chloride-dependent taurine transporter OS=Homo sapiens GN=SLC6A6 PE=1 SV=2 - [SC6A6_HUMAN]	17.799	9.03	2	4	5	9	620	69.7836	7.38623	0.752185	0.580161	0.74911	0.763219	0.980269	1.24756	0.698317	1.24483	0.973958	0.651909	0.930436	0.885833	0.872087	1.00941	0.686559	1.01603	0.772297	0.889941	0.805117	0.861583	1.12405	1.23593	1.01713	1.22519	0.83335	1.17462	1.40951	0.495198	-0.372772	-0.168219	-0.312729	-0.214938	0.168706	0.305595	0.0244992	0.293003	0.0317872	1.49775
Q8NEF9	Serum response factor-binding protein 1 OS=Homo sapiens GN=SRFBP1 PE=1 SV=1 - [SRFB1_HUMAN]	14.5435	9.09	1	4	4	8	429	48.6044	9.5835	0.873317	0.549641	0.779686	0.799478	0.918707	1.00562	0.786479	1.09206	0.973958	0.651909	0.930436	0.885833	0.872087	1.00941	0.686559	1.01603	0.896668	0.843125	0.837979	0.902516	1.05346	0.996242	1.14554	1.07483	0.869896	1.06414	1.2233	0.290776	-0.157355	-0.246182	-0.255013	-0.147976	0.0751331	-0.00543203	0.196025	0.104104	0.0317872	1.49775
P40121	Macrophage-capping protein OS=Homo sapiens GN=CAPG PE=1 SV=2 - [CAPG_HUMAN]	12.321	9.2	1	3	3	5	348	38.4745	6.18896	1.18163	0.885462	1.11874	1.0371	0.7646	1.04512	0.632862	0.89072	0.973958	0.651909	0.930436	0.885833	0.872087	1.00941	0.686559	1.01603	1.21323	1.35826	1.20238	1.17077	0.876747	1.03537	0.921788	0.876666	1.20781	0.899268	0.744547	-0.425566	0.27885	0.441759	0.265897	0.227454	-0.189767	0.0501511	-0.117493	-0.189901	0.0317872	1.49775
F8VVL1	Density-regulated protein OS=Homo sapiens GN=DENR PE=1 SV=1 - [F8VVL1_HUMAN]	10.701	10	2	2	2	4	160	17.759	9.0415	1.06908	0.674461	0.965096	0.884956	0.790053	0.905677	0.650345	0.936526	0.973958	0.651909	0.930436	0.885833	0.872087	1.00941	0.686559	1.01603	1.09767	1.03459	1.03725	0.99901	0.905934	0.897231	0.947253	0.921749	1.03592	0.913842	0.882153	-0.180899	0.134441	0.0490634	0.0527652	-0.00142914	-0.142522	-0.156448	-0.0781781	-0.117554	0.0317872	1.49775
P48728	Aminomethyltransferase, mitochondrial OS=Homo sapiens GN=AMT PE=1 SV=1 - [GCST_HUMAN]	6.09844	3.97	1	2	2	2	403	43.9176	8.57275	0.915876	0.594818	0.836777	0.83131	0.904442	1.07238	0.676786	1.06889	0.973958	0.651909	0.930436	0.885833	0.872087	1.00941	0.686559	1.01603	0.940365	0.912424	0.899338	0.93845	1.0371	1.06238	0.985765	1.05202	0.925437	1.04456	1.12872	0.17469	-0.0887076	-0.132224	-0.153064	-0.0916475	0.0525571	0.0872955	-0.0206842	0.0731639	0.0317872	1.49775
H3BLU7	Aflatoxin B1 aldehyde reductase member 2 (Fragment) OS=Homo sapiens GN=AKR7A2 PE=1 SV=1 - [H3BLU7_HUMAN]	10.7554	7.32	2	2	2	5	314	34.6622	7.18115	1.15344	0.796961	1.17923	0.973316	0.739909	1.01897	0.578319	0.881664	0.973958	0.651909	0.930436	0.885833	0.872087	1.00941	0.686559	1.01603	1.18428	1.2225	1.2674	1.09876	0.848435	1.00947	0.842345	0.867752	1.20339	0.858094	0.713063	-0.487899	0.24401	0.289838	0.341869	0.135874	-0.237124	0.0136004	-0.247517	-0.204645	0.0323527	1.49009
P05023	Sodium/potassium-transporting ATPase subunit alpha-1 OS=Homo sapiens GN=ATP1A1 PE=1 SV=1 - [AT1A1_HUMAN]	338.588	32.36	1	16	31	116	1023	112.824	5.49072	0.856272	0.617011	0.798609	0.77797	0.896391	1.11716	0.694457	1.13071	0.973958	0.651909	0.930436	0.885833	0.872087	1.00941	0.686559	1.01603	0.879168	0.946468	0.858317	0.878235	1.02787	1.10674	1.0115	1.11287	0.878702	1.06731	1.21464	0.280529	-0.18579	-0.0793745	-0.220418	-0.18732	0.0396564	0.146321	0.0165024	0.15428	0.0335671	1.47409
Q03252	Lamin-B2 OS=Homo sapiens GN=LMNB2 PE=1 SV=4 - [LMNB2_HUMAN]	162.941	40.48	1	25	30	64	620	69.9057	5.59229	0.808629	0.547073	0.730499	0.726744	0.851479	1.24784	0.733478	1.0961	0.973958	0.651909	0.930436	0.885833	0.872087	1.00941	0.686559	1.01603	0.83025	0.839186	0.785115	0.820408	0.97637	1.2362	1.06834	1.0788	0.825329	1.07357	1.30078	0.379376	-0.268382	-0.252938	-0.349024	-0.285586	-0.0345001	0.305918	0.0953705	0.109431	0.0335671	1.47409
Q9UJQ4	Sal-like protein 4 OS=Homo sapiens GN=SALL4 PE=1 SV=1 - [SALL4_HUMAN]	109.041	14.53	1	13	14	41	1053	112.161	7.47412	0.907564	0.649056	0.891986	0.829305	0.895716	1.07321	0.727383	1.10288	0.973958	0.651909	0.930436	0.885833	0.872087	1.00941	0.686559	1.01603	0.931831	0.995623	0.958676	0.936187	1.0271	1.0632	1.05946	1.08548	0.947431	1.06133	1.12022	0.163781	-0.10186	-0.0063282	-0.0608853	-0.0951313	0.0385702	0.0884117	0.0833323	0.118327	0.0335671	1.47409
Q01780	Exosome component 10 OS=Homo sapiens GN=EXOSC10 PE=1 SV=2 - [EXOSX_HUMAN]	87.8753	14.35	1	14	14	33	885	100.768	8.45557	0.882207	0.588911	0.859785	0.79443	0.911526	0.997742	0.74707	1.02159	0.973958	0.651909	0.930436	0.885833	0.872087	1.00941	0.686559	1.01603	0.905796	0.903364	0.924066	0.896817	1.04522	0.988438	1.08814	1.00547	0.90458	1.02535	1.13351	0.180794	-0.142742	-0.146621	-0.113932	-0.157115	0.0638118	-0.0167782	0.121859	0.007873	0.0335671	1.47409
P52597	Heterogeneous nuclear ribonucleoprotein F OS=Homo sapiens GN=HNRNPF PE=1 SV=3 - [HNRPF_HUMAN]	69.9296	20.72	1	6	8	30	415	45.6429	5.57959	0.828161	0.578578	0.842929	0.77544	1.02759	1.00453	0.746108	1.12175	0.973958	0.651909	0.930436	0.885833	0.872087	1.00941	0.686559	1.01603	0.850305	0.887512	0.90595	0.87538	1.17831	0.995167	1.08674	1.10405	0.881446	1.09539	1.24272	0.313503	-0.233947	-0.172161	-0.142497	-0.192019	0.236715	-0.00698955	0.120002	0.142803	0.0335671	1.47409
E7EMV2	Neurofilament medium polypeptide OS=Homo sapiens GN=NEFM PE=1 SV=1 - [E7EMV2_HUMAN]	44.8144	3.44	3	2	3	16	698	78.8341	4.77979	0.952371	0.602521	0.841366	0.804001	0.925143	1.11319	0.698648	1.11353	0.973958	0.651909	0.930436	0.885833	0.872087	1.00941	0.686559	1.01603	0.977835	0.92424	0.904271	0.907622	1.06084	1.10281	1.01761	1.09596	0.915931	1.0784	1.17738	0.235583	-0.0323363	-0.113661	-0.145173	-0.139837	0.0852041	0.141184	0.0251828	0.132201	0.0335671	1.47409
F5GYF8	Signal-induced proliferation-associated 1-like protein 1 OS=Homo sapiens GN=SIPA1L1 PE=1 SV=1 - [F5GYF8_HUMAN]	25.1769	5.41	2	5	6	12	1257	139.394	8.17725	0.969606	0.627355	0.904679	0.84096	0.899332	1.09764	0.714347	1.07124	0.973958	0.651909	0.930436	0.885833	0.872087	1.00941	0.686559	1.01603	0.995531	0.962335	0.972317	0.949344	1.03124	1.0874	1.04048	1.05434	0.967326	1.04741	1.08279	0.114748	-0.0064615	-0.0553896	-0.0405015	-0.0749976	0.0443825	0.120888	0.0572424	0.076338	0.0335671	1.47409
Q86U38	Nucleolar protein 9 OS=Homo sapiens GN=NOP9 PE=1 SV=1 - [NOP9_HUMAN]	24.3511	17.3	1	9	9	10	636	69.3945	7.28369	0.92007	0.583063	0.86459	0.800471	1.02989	1.08186	0.704116	1.1431	0.973958	0.651909	0.930436	0.885833	0.872087	1.00941	0.686559	1.01603	0.944671	0.894393	0.929231	0.903637	1.18095	1.07177	1.02557	1.12506	0.916434	1.09842	1.19858	0.261324	-0.0821156	-0.161019	-0.105891	-0.146184	0.23995	0.1	0.0364302	0.170005	0.0335671	1.47409
Q8IWS0	PHD finger protein 6 OS=Homo sapiens GN=PHF6 PE=1 SV=1 - [PHF6_HUMAN]	12.1748	11.78	2	3	3	5	365	41.264	8.67529	0.810174	0.600411	0.86682	0.74299	0.883856	1.11521	0.758846	1.11008	0.973958	0.651909	0.930436	0.885833	0.872087	1.00941	0.686559	1.01603	0.831836	0.921003	0.931627	0.838748	1.0135	1.10481	1.10529	1.09257	0.879875	1.09869	1.24869	0.320411	-0.265629	-0.118722	-0.102175	-0.253691	0.0193393	0.1438	0.144424	0.127719	0.0335671	1.47409
Q5VUJ6	Leucine-rich repeat and calponin homology domain-containing protein 2 OS=Homo sapiens GN=LRCH2 PE=2 SV=2 - [LRCH2_HUMAN]	12.0807	3.53	1	2	2	6	765	84.5357	6.55127	0.830699	0.636641	0.801526	0.754515	1.11582	1.13324	0.809481	1.104	0.973958	0.651909	0.930436	0.885833	0.872087	1.00941	0.686559	1.01603	0.852911	0.976578	0.861452	0.851757	1.27948	1.12267	1.17904	1.08658	0.857181	1.15086	1.34261	0.425037	-0.229533	-0.0341921	-0.215158	-0.231485	0.355555	0.166939	0.237614	0.119789	0.0335671	1.47409
Q96QE5	Transcription elongation factor, mitochondrial OS=Homo sapiens GN=TEFM PE=1 SV=1 - [TEFM_HUMAN]	11.0937	10.28	1	4	4	5	360	41.6497	9.31982	0.949178	0.605054	0.887078	0.900374	0.940432	1.08346	0.780332	1.11868	0.973958	0.651909	0.930436	0.885833	0.872087	1.00941	0.686559	1.01603	0.974558	0.928126	0.9534	1.01642	1.07837	1.07335	1.13658	1.10103	0.963979	1.0897	1.13042	0.176859	-0.0371806	-0.107608	-0.0688468	0.0234904	0.108851	0.102126	0.184705	0.138858	0.0335671	1.47409
C9JQA1	Polyglutamine-binding protein 1 (Fragment) OS=Homo sapiens GN=PQBP1 PE=1 SV=1 - [C9JQA1_HUMAN]	7.32593	8.92	2	3	3	4	213	24.9202	5.74463	0.923843	0.600251	0.912627	0.793178	0.899112	1.0613	0.738289	1.072	0.973958	0.651909	0.930436	0.885833	0.872087	1.00941	0.686559	1.01603	0.948545	0.920758	0.980859	0.895404	1.03099	1.05141	1.07535	1.05508	0.934652	1.05324	1.12688	0.172338	-0.0762119	-0.119105	-0.027882	-0.159389	0.044029	0.0723192	0.104802	0.0773535	0.0335671	1.47409
Q9UBU9	Nuclear RNA export factor 1 OS=Homo sapiens GN=NXF1 PE=1 SV=1 - [NXF1_HUMAN]	46.7867	13.89	1	8	8	17	619	70.1387	8.51416	0.943435	0.603175	0.892348	0.752163	0.986241	1.15769	0.733024	1.1584	0.973958	0.651909	0.930436	0.885833	0.872087	1.00941	0.686559	1.01603	0.968661	0.925243	0.959064	0.849103	1.1309	1.14689	1.06768	1.14012	0.942154	1.13551	1.20523	0.269303	-0.0459357	-0.112096	-0.0603003	-0.235989	0.177468	0.197731	0.0944776	0.189184	0.0336403	1.47314
P00558	Phosphoglycerate kinase 1 OS=Homo sapiens GN=PGK1 PE=1 SV=3 - [PGK1_HUMAN]	173.069	38.61	1	16	16	72	417	44.5861	8.104	1.19515	0.743895	1.18964	1.12747	0.589587	0.78811	0.667135	0.783067	0.973958	0.651909	0.930436	0.885833	0.872087	1.00941	0.686559	1.01603	1.22711	1.1411	1.27858	1.27278	0.676065	0.780761	0.971708	0.770711	1.24994	0.775736	0.620617	-0.688226	0.295261	0.190428	0.354546	0.347984	-0.564767	-0.357047	-0.0414054	-0.375738	0.0338072	1.47099
Q14126	Desmoglein-2 OS=Homo sapiens GN=DSG2 PE=1 SV=2 - [DSG2_HUMAN]	101.587	20.39	1	19	19	40	1118	122.218	5.23682	0.924425	0.638065	0.851664	0.854908	0.894692	1.12354	0.768698	1.11789	0.973958	0.651909	0.930436	0.885833	0.872087	1.00941	0.686559	1.01603	0.949142	0.978763	0.915338	0.96509	1.02592	1.11306	1.11964	1.10025	0.957116	1.10666	1.15624	0.209441	-0.0753039	-0.0309682	-0.127623	-0.0512644	0.0369201	0.154536	0.163033	0.137831	0.0338072	1.47099
Q9UHN6	Transmembrane protein 2 OS=Homo sapiens GN=TMEM2 PE=1 SV=1 - [TMEM2_HUMAN]	23.7714	3.76	1	5	5	10	1383	154.276	8.14795	0.87994	0.60779	0.828624	0.820066	0.866789	1.11786	0.728955	1.05775	0.973958	0.651909	0.930436	0.885833	0.872087	1.00941	0.686559	1.01603	0.903469	0.932323	0.890576	0.925757	0.993925	1.10743	1.06175	1.04106	0.914613	1.05141	1.14957	0.201089	-0.146454	-0.101098	-0.167189	-0.111294	-0.00879045	0.147217	0.0864457	0.0580593	0.0338072	1.47099
Q9BVP2	Guanine nucleotide-binding protein-like 3 OS=Homo sapiens GN=GNL3 PE=1 SV=2 - [GNL3_HUMAN]	82.8281	24.95	1	12	12	27	549	61.9545	9.15869	0.896605	0.571861	0.849101	0.762383	1.0047	1.00044	0.745287	1.11182	0.973958	0.651909	0.930436	0.885833	0.872087	1.00941	0.686559	1.01603	0.920579	0.877209	0.912584	0.860641	1.15206	0.991106	1.08554	1.09427	0.894897	1.08991	1.21791	0.284412	-0.119387	-0.189007	-0.131971	-0.216517	0.204218	-0.0128887	0.118413	0.129974	0.0339495	1.46917
P78332	RNA-binding protein 6 OS=Homo sapiens GN=RBM6 PE=1 SV=5 - [RBM6_HUMAN]	10.1588	4.72	1	6	6	6	1123	128.565	6.31592	0.924602	0.570941	0.82614	0.771493	1.06473	1.16262	0.699122	1.14282	0.973958	0.651909	0.930436	0.885833	0.872087	1.00941	0.686559	1.01603	0.949325	0.875799	0.887906	0.870924	1.2209	1.15178	1.0183	1.12479	0.881852	1.13828	1.29079	0.36825	-0.0750262	-0.191329	-0.171522	-0.199382	0.287947	0.203862	0.0261601	0.169653	0.0339586	1.46905
F5H755	Acyl-CoA synthetase family member 3, mitochondrial (Fragment) OS=Homo sapiens GN=ACSF3 PE=1 SV=1 - [F5H755_HUMAN]	6.24367	12.77	3	2	3	3	235	26.5495	6.53662	1.12284	0.712745	0.981908	0.944065	0.652413	0.912638	0.513587	0.88501	0.973958	0.651909	0.930436	0.885833	0.872087	1.00941	0.686559	1.01603	1.15286	1.09332	1.05532	1.06574	0.748106	0.904128	0.74806	0.871046	1.07953	0.809576	0.749935	-0.415162	0.205215	0.128714	0.0776813	0.0918524	-0.418686	-0.145402	-0.418774	-0.199179	0.0339586	1.46905
P35613	Basigin OS=Homo sapiens GN=BSG PE=1 SV=2 - [BASI_HUMAN]	60.2686	20.78	1	7	7	23	385	42.1741	5.65576	0.900067	0.631125	0.857773	0.776474	0.980738	1.10715	0.700913	1.14821	0.973958	0.651909	0.930436	0.885833	0.872087	1.00941	0.686559	1.01603	0.924133	0.968117	0.921904	0.876547	1.12459	1.09682	1.02091	1.13009	0.923019	1.11071	1.20334	0.267046	-0.113827	-0.0467461	-0.117312	-0.190096	0.169397	0.133332	0.0298509	0.176444	0.0341476	1.46664
P68431	Histone H3.1 OS=Homo sapiens GN=HIST1H3A PE=1 SV=2 - [H31_HUMAN]	45.3991	19.12	3	4	4	21	136	15.3945	11.1216	1.42227	0.83267	1.15926	1.20504	0.534395	0.705608	0.672547	0.644763	0.973958	0.651909	0.930436	0.885833	0.872087	1.00941	0.686559	1.01603	1.4603	1.27728	1.24593	1.36034	0.612777	0.699029	0.979591	0.634589	1.31881	0.666809	0.505614	-0.983891	0.546266	0.353073	0.317221	0.443969	-0.706566	-0.516577	-0.0297493	-0.656104	0.0342687	1.4651
A1L390	Pleckstrin homology domain-containing family G member 3 OS=Homo sapiens GN=PLEKHG3 PE=1 SV=1 - [PKHG3_HUMAN]	20.2112	5.58	1	7	7	10	1219	134.329	6.55127	0.93773	0.636565	0.862256	0.832936	0.909005	1.12958	0.766646	1.19708	0.973958	0.651909	0.930436	0.885833	0.872087	1.00941	0.686559	1.01603	0.962803	0.976462	0.926723	0.940286	1.04233	1.11905	1.11665	1.17819	0.951545	1.11785	1.17477	0.232382	-0.0546869	-0.0343645	-0.109791	-0.0888285	0.0598164	0.162272	0.159178	0.236569	0.0342687	1.4651
A0A087WSV8	Nucleobindin 2, isoform CRA_b OS=Homo sapiens GN=NUCB2 PE=1 SV=1 - [A0A087WSV8_HUMAN]	15.1115	10.95	3	6	6	6	420	50.1964	5.12256	0.949981	0.613748	0.865104	0.838884	1.03902	1.16887	0.734923	1.07466	0.973958	0.651909	0.930436	0.885833	0.872087	1.00941	0.686559	1.01603	0.975382	0.941462	0.929783	0.947	1.19141	1.15798	1.07044	1.05771	0.944231	1.11421	1.18002	0.238809	-0.035961	-0.0870246	-0.105034	-0.0785631	0.252675	0.211604	0.0982102	0.0809418	0.0343816	1.46367
P26232	Catenin alpha-2 OS=Homo sapiens GN=CTNNA2 PE=1 SV=5 - [CTNA2_HUMAN]	55.8646	13.64	1	5	12	25	953	105.247	5.70654	0.949955	0.635579	0.872234	0.844387	0.934342	1.06283	0.710795	1.14363	0.973958	0.651909	0.930436	0.885833	0.872087	1.00941	0.686559	1.01603	0.975355	0.97495	0.937447	0.953213	1.07139	1.05291	1.0353	1.12559	0.964082	1.06215	1.10172	0.13976	-0.0360001	-0.0365994	-0.0931911	-0.0691292	0.0994784	0.0743881	0.0500503	0.170682	0.0349221	1.4569
P49790	Nuclear pore complex protein Nup153 OS=Homo sapiens GN=NUP153 PE=1 SV=2 - [NU153_HUMAN]	160.433	17.97	1	22	22	58	1475	153.843	8.73389	0.903606	0.626153	0.883111	0.830749	0.866939	1.01634	0.67757	0.995211	0.973958	0.651909	0.930436	0.885833	0.872087	1.00941	0.686559	1.01603	0.927767	0.960491	0.949137	0.937817	0.994098	1.00687	0.986907	0.979508	0.943477	0.990502	1.04984	0.070173	-0.108166	-0.0581562	-0.0753123	-0.0926211	-0.00854061	0.00987146	-0.0190139	-0.0298704	0.0352597	1.45272
P53985	Monocarboxylate transporter 1 OS=Homo sapiens GN=SLC16A1 PE=1 SV=3 - [MOT1_HUMAN]	47.6512	12	1	7	7	21	500	53.9089	8.66064	0.937523	0.587681	0.869028	0.812149	0.899384	1.11672	0.81459	1.19209	0.973958	0.651909	0.930436	0.885833	0.872087	1.00941	0.686559	1.01603	0.962591	0.901477	0.934	0.91682	1.0313	1.1063	1.18648	1.17328	0.92541	1.13979	1.23166	0.300605	-0.0550051	-0.149638	-0.0985052	-0.12529	0.0444661	0.145745	0.24669	0.230547	0.0352597	1.45272
E5RGS4	Prefoldin subunit 1 OS=Homo sapiens GN=PFDN1 PE=1 SV=1 - [E5RGS4_HUMAN]	31.5081	22.22	2	3	3	13	117	13.4571	5.51611	1.05691	0.7488	1.06019	0.935026	0.695036	0.917474	0.654013	0.880082	0.973958	0.651909	0.930436	0.885833	0.872087	1.00941	0.686559	1.01603	1.08517	1.14863	1.13946	1.05553	0.79698	0.908919	0.952595	0.866196	1.11231	0.887557	0.797939	-0.32565	0.117918	0.19991	0.188348	0.0779721	-0.327384	-0.137777	-0.0700645	-0.207235	0.0352597	1.45272
O60869	Endothelial differentiation-related factor 1 OS=Homo sapiens GN=EDF1 PE=1 SV=1 - [EDF1_HUMAN]	28.456	17.57	1	3	3	13	148	16.3589	9.94971	1.0915	0.746118	1.12381	0.973573	0.828558	0.887314	0.690139	0.965835	0.973958	0.651909	0.930436	0.885833	0.872087	1.00941	0.686559	1.01603	1.12068	1.14451	1.20784	1.09905	0.950087	0.879039	1.00521	0.950596	1.1326	0.950341	0.839081	-0.253118	0.16438	0.194732	0.272424	0.136254	-0.0738692	-0.186	0.00750248	-0.0730963	0.0352597	1.45272
P10909	Clusterin OS=Homo sapiens GN=CLU PE=1 SV=1 - [CLUS_HUMAN]	25.3691	12.47	1	5	5	8	449	52.461	6.26514	0.919576	0.637514	0.813919	0.82119	1.01103	1.09532	0.736595	1.08309	0.973958	0.651909	0.930436	0.885833	0.872087	1.00941	0.686559	1.01603	0.944164	0.977918	0.874771	0.927026	1.15932	1.0851	1.07288	1.066	0.935595	1.07899	1.15327	0.205728	-0.0828906	-0.0322139	-0.193022	-0.109318	0.213277	0.117833	0.101489	0.0922114	0.0352597	1.45272
Q6DKJ4	Nucleoredoxin OS=Homo sapiens GN=NXN PE=1 SV=2 - [NXN_HUMAN]	18.8696	6.44	1	3	3	7	435	48.3616	4.97021	1.11067	0.785976	1.06215	0.961774	0.700611	0.982694	0.631228	0.866465	0.973958	0.651909	0.930436	0.885833	0.872087	1.00941	0.686559	1.01603	1.14036	1.20565	1.14156	1.08573	0.803374	0.97353	0.919408	0.852793	1.14096	0.886101	0.776625	-0.364709	0.189492	0.269813	0.191011	0.118664	-0.315857	-0.0387023	-0.121222	-0.229732	0.0352597	1.45272
E9PIF2	Probable ATP-dependent RNA helicase DDX10 OS=Homo sapiens GN=DDX10 PE=1 SV=1 - [E9PIF2_HUMAN]	15.9185	5.51	2	4	4	6	835	96.3952	8.76318	0.781172	0.479768	0.733376	0.676514	0.890365	0.993254	0.869386	1.03637	0.973958	0.651909	0.930436	0.885833	0.872087	1.00941	0.686559	1.01603	0.802059	0.735943	0.788207	0.763704	1.02096	0.983992	1.26629	1.02002	0.775955	1.02049	1.31514	0.395214	-0.318219	-0.442335	-0.343354	-0.388914	0.0299259	-0.0232817	0.340613	0.0285925	0.0352597	1.45272
Q9GZT8	NIF3-like protein 1 OS=Homo sapiens GN=NIF3L1 PE=1 SV=2 - [NIF3L_HUMAN]	5.91941	3.98	1	2	2	2	377	41.9415	6.65381	1.09205	0.755906	1.0582	0.976082	0.785152	1.00279	0.701399	0.983794	0.973958	0.651909	0.930436	0.885833	0.872087	1.00941	0.686559	1.01603	1.12124	1.15953	1.13732	1.10188	0.900314	0.993441	1.02162	0.968271	1.12928	0.980856	0.868567	-0.203291	0.165101	0.213536	0.185635	0.139969	-0.151501	-0.00949356	0.0308523	-0.046517	0.0352597	1.45272
H0YD13	CD44 antigen OS=Homo sapiens GN=CD44 PE=1 SV=2 - [H0YD13_HUMAN]	2.99033	10.19	3	2	2	3	206	22.6686	8.19189	0.829518	0.519593	0.699143	0.746546	0.952311	1.19738	0.657881	1.19842	0.973958	0.651909	0.930436	0.885833	0.872087	1.00941	0.686559	1.01603	0.851698	0.797032	0.751414	0.842762	1.09199	1.18621	0.95823	1.17951	0.819897	1.13575	1.38524	0.470134	-0.231586	-0.32729	-0.41232	-0.246803	0.126961	0.246361	-0.0615558	0.238193	0.0352597	1.45272
C9JG41	Integral membrane protein 2C (Fragment) OS=Homo sapiens GN=ITM2C PE=1 SV=1 - [C9JG41_HUMAN]	2.76314	17.78	2	2	2	3	180	20.0431	5.57959	1.1627	0.874568	1.06847	1.17158	0.863217	1.02503	0.633046	0.883389	0.973958	0.651909	0.930436	0.885833	0.872087	1.00941	0.686559	1.01603	1.19379	1.34155	1.14836	1.32257	0.98983	1.01547	0.922056	0.869451	1.25818	0.955943	0.759783	-0.39634	0.255545	0.423899	0.199571	0.403343	-0.0147479	0.0221455	-0.117074	-0.201824	0.0352597	1.45272
Q06210	Glutamine--fructose-6-phosphate aminotransferase [isomerizing] 1 OS=Homo sapiens GN=GFPT1 PE=1 SV=3 - [GFPT1_HUMAN]	39.778	8.73	1	5	6	17	699	78.7563	7.10791	1.08066	0.684487	0.958631	0.944417	0.732219	0.930119	0.655621	0.88855	0.973958	0.651909	0.930436	0.885833	0.872087	1.00941	0.686559	1.01603	1.10956	1.04997	1.0303	1.06614	0.839617	0.921446	0.954938	0.87453	1.05805	0.897988	0.848716	-0.236645	0.149982	0.0703521	0.0430688	0.0923903	-0.252197	-0.118029	-0.066521	-0.19342	0.0355827	1.44876
P12830	Cadherin-1 OS=Homo sapiens GN=CDH1 PE=1 SV=3 - [CADH1_HUMAN]	48.8899	10.2	2	8	10	21	882	97.3959	4.729	0.925062	0.61619	0.867367	0.831389	0.916535	1.06672	0.69833	1.14033	0.973958	0.651909	0.930436	0.885833	0.872087	1.00941	0.686559	1.01603	0.949796	0.945207	0.932215	0.93854	1.05097	1.05678	1.01714	1.12234	0.941873	1.05387	1.11891	0.162096	-0.0743098	-0.0812973	-0.101265	-0.0915104	0.0717187	0.079672	0.024525	0.166509	0.0360744	1.4428
P20042	Eukaryotic translation initiation factor 2 subunit 2 OS=Homo sapiens GN=EIF2S2 PE=1 SV=2 - [IF2B_HUMAN]	43.6465	26.13	1	9	9	18	333	38.3644	5.79541	1.08978	0.692073	1.0032	0.927102	0.879437	0.974901	0.681903	1.00861	0.973958	0.651909	0.930436	0.885833	0.872087	1.00941	0.686559	1.01603	1.11892	1.06161	1.0782	1.04659	1.00843	0.96581	0.993218	0.9927	1.0699	0.992959	0.928082	-0.107676	0.162104	0.0862526	0.108625	0.0656943	0.0121087	-0.050188	-0.00981717	-0.0105709	0.0364643	1.43813
Q7L190	Developmental pluripotency-associated protein 4 OS=Homo sapiens GN=DPPA4 PE=1 SV=2 - [DPPA4_HUMAN]	99.487	33.88	1	10	10	38	304	33.5196	9.5249	0.890737	0.579436	0.870811	0.851848	0.947528	1.10305	0.685329	1.11707	0.973958	0.651909	0.930436	0.885833	0.872087	1.00941	0.686559	1.01603	0.914554	0.888828	0.935917	0.961636	1.08651	1.09276	0.998209	1.09945	0.925236	1.08963	1.17768	0.235951	-0.12886	-0.170023	-0.0955468	-0.0564376	0.119697	0.127979	-0.00258652	0.136778	0.0371516	1.43002
O43290	U4/U6.U5 tri-snRNP-associated protein 1 OS=Homo sapiens GN=SART1 PE=1 SV=1 - [SNUT1_HUMAN]	93.5695	17.75	1	13	14	34	800	90.2003	6.12549	0.886311	0.647728	0.852791	0.806857	0.949515	1.13768	0.70749	1.12657	0.973958	0.651909	0.930436	0.885833	0.872087	1.00941	0.686559	1.01603	0.910009	0.993586	0.916549	0.910846	1.08879	1.12707	1.03049	1.10879	0.913698	1.09879	1.20257	0.266124	-0.136047	-0.0092836	-0.125715	-0.134721	0.122719	0.172575	0.0433273	0.148987	0.0371516	1.43002
P62805	Histone H4 OS=Homo sapiens GN=HIST1H4A PE=1 SV=2 - [H4_HUMAN]	139.774	57.28	1	6	6	57	103	11.3604	11.356	1.24478	0.778183	1.07504	1.20095	0.599051	0.719023	0.676969	0.704825	0.973958	0.651909	0.930436	0.885833	0.872087	1.00941	0.686559	1.01603	1.27806	1.1937	1.15542	1.35573	0.686917	0.712318	0.986031	0.693704	1.23588	0.703011	0.568836	-0.813916	0.353954	0.255437	0.208413	0.439071	-0.541793	-0.489406	-0.0202945	-0.527607	0.0379868	1.42037
G3V1D4	Lin-7 homolog C (C. elegans), isoform CRA_b OS=Homo sapiens GN=LIN7C PE=1 SV=1 - [G3V1D4_HUMAN]	25.8936	23.12	2	4	5	10	173	19.1742	9.0708	0.957921	0.560565	0.849897	0.851346	0.94329	1.08878	0.764474	1.13229	0.973958	0.651909	0.930436	0.885833	0.872087	1.00941	0.686559	1.01603	0.983534	0.859881	0.91344	0.961069	1.08165	1.07863	1.11349	1.11442	0.937254	1.09757	1.17104	0.227796	-0.0239534	-0.217791	-0.130619	-0.0572887	0.11323	0.109196	0.155083	0.156299	0.0379868	1.42037
K7ES31	Eukaryotic translation initiation factor 3 subunit K OS=Homo sapiens GN=EIF3K PE=1 SV=1 - [K7ES31_HUMAN]	17.4119	33.58	3	4	4	7	137	15.8649	6.7417	1.01081	0.703827	0.984218	0.916502	0.874171	0.962364	0.643061	0.951481	0.973958	0.651909	0.930436	0.885833	0.872087	1.00941	0.686559	1.01603	1.03783	1.07964	1.0578	1.03462	1.00239	0.95339	0.936643	0.936468	1.04782	0.945017	0.90189	-0.148977	0.0535748	0.11055	0.0810712	0.0491033	0.0034434	-0.068862	-0.0944282	-0.0946982	0.0379868	1.42037
Q07666	KH domain-containing, RNA-binding, signal transduction-associated protein 1 OS=Homo sapiens GN=KHDRBS1 PE=1 SV=1 - [KHDR1_HUMAN]	58.8757	13.77	1	5	6	22	443	48.1972	8.66064	0.95535	0.580658	0.879961	0.813045	1.00458	1.03839	0.782207	1.16562	0.973958	0.651909	0.930436	0.885833	0.872087	1.00941	0.686559	1.01603	0.980894	0.890703	0.945751	0.917831	1.15193	1.0287	1.13932	1.14723	0.931791	1.14327	1.22696	0.29509	-0.0278303	-0.166983	-0.0804679	-0.123699	0.20405	0.0408264	0.188167	0.198153	0.038098	1.4191
P13284	Gamma-interferon-inducible lysosomal thiol reductase OS=Homo sapiens GN=IFI30 PE=1 SV=3 - [GILT_HUMAN]	2.93707	8	1	2	2	3	250	27.945	4.88135	1.46447	0.787004	1.37843	1.43878	0.900339	0.853378	0.664626	0.792584	0.973958	0.651909	0.930436	0.885833	0.872087	1.00941	0.686559	1.01603	1.50362	1.20723	1.48149	1.62421	1.0324	0.84542	0.968054	0.780078	1.49256	0.906737	0.607506	-0.719028	0.588442	0.2717	0.567047	0.699741	0.0459972	-0.242259	-0.0468412	-0.35831	0.038098	1.4191
Q9UJ83	2-hydroxyacyl-CoA lyase 1 OS=Homo sapiens GN=HACL1 PE=1 SV=2 - [HACL1_HUMAN]	26.7703	6.06	1	4	4	10	578	63.6874	7.35693	1.09679	0.763142	0.986421	1.00013	0.859444	0.999556	0.689186	1.02663	0.973958	0.651909	0.930436	0.885833	0.872087	1.00941	0.686559	1.01603	1.12612	1.17063	1.06017	1.12903	0.985503	0.990235	1.00383	1.01043	1.12757	0.997031	0.884229	-0.177509	0.171356	0.227281	0.0842959	0.175079	-0.0210679	-0.014157	0.0055104	0.0149735	0.0383027	1.41677
A3KFL1	Exosome complex component RRP4 (Fragment) OS=Homo sapiens GN=EXOSC2 PE=1 SV=1 - [A3KFL1_HUMAN]	8.81757	13.5	4	3	3	5	200	22.0634	8.01611	0.888295	0.568871	0.7517	0.763075	0.855289	1.07274	0.704415	1.12678	0.973958	0.651909	0.930436	0.885833	0.872087	1.00941	0.686559	1.01603	0.912047	0.872623	0.807901	0.861421	0.980739	1.06273	1.02601	1.109	0.867022	1.04437	1.20455	0.268493	-0.13282	-0.19657	-0.307749	-0.21521	-0.028059	0.0877796	0.0370417	0.149256	0.0383027	1.41677
P52272	Heterogeneous nuclear ribonucleoprotein M OS=Homo sapiens GN=HNRNPM PE=1 SV=3 - [HNRPM_HUMAN]	252.572	49.86	1	36	36	112	730	77.4643	8.70459	0.851947	0.555921	0.824251	0.743554	1.02187	1.09402	0.664541	1.10557	0.973958	0.651909	0.930436	0.885833	0.872087	1.00941	0.686559	1.01603	0.874727	0.852758	0.885876	0.839384	1.17175	1.08382	0.96793	1.08813	0.863743	1.08597	1.25729	0.330314	-0.193095	-0.229791	-0.174823	-0.252596	0.228661	0.11612	-0.0470256	0.12185	0.0386272	1.41311
P54802	Alpha-N-acetylglucosaminidase OS=Homo sapiens GN=NAGLU PE=1 SV=2 - [ANAG_HUMAN]	11.2252	4.17	1	4	4	5	743	82.2136	6.65381	1.07882	0.730372	0.915683	0.919373	0.789583	0.929866	0.613959	0.914343	0.973958	0.651909	0.930436	0.885833	0.872087	1.00941	0.686559	1.01603	1.10766	1.12036	0.984143	1.03786	0.905395	0.921195	0.894255	0.899916	1.07276	0.902655	0.841431	-0.249084	0.147518	0.163959	-0.0230594	0.0536157	-0.143381	-0.118421	-0.161241	-0.152138	0.0386272	1.41311
A0A087WTP3	Far upstream element-binding protein 2 OS=Homo sapiens GN=KHSRP PE=1 SV=1 - [A0A087WTP3_HUMAN]	207.522	39.38	2	20	23	75	711	72.9823	7.7085	0.879289	0.611671	0.870739	0.78373	1.00791	1.10395	0.69513	1.06889	0.973958	0.651909	0.930436	0.885833	0.872087	1.00941	0.686559	1.01603	0.9028	0.938277	0.935839	0.884738	1.15574	1.09366	1.01248	1.05202	0.91932	1.07284	1.16699	0.222798	-0.147521	-0.0919144	-0.0956671	-0.176678	0.208817	0.129164	0.0178986	0.0731659	0.0390356	1.40854
G3V529	ATP-dependent RNA helicase DDX24 OS=Homo sapiens GN=DDX24 PE=1 SV=1 - [G3V529_HUMAN]	79.5806	14.09	2	13	13	31	816	91.4239	8.82178	0.911886	0.622526	0.858724	0.840111	0.942161	1.03379	0.692794	1.11437	0.973958	0.651909	0.930436	0.885833	0.872087	1.00941	0.686559	1.01603	0.936268	0.954928	0.922927	0.948386	1.08035	1.02415	1.00908	1.09678	0.942327	1.05225	1.11665	0.159177	-0.0950065	-0.0665363	-0.115712	-0.0764543	0.111501	0.0344224	0.013043	0.13328	0.0390356	1.40854
A0A0D9SFK2	Unconventional myosin-XVIIIa OS=Homo sapiens GN=MYO18A PE=1 SV=1 - [A0A0D9SFK2_HUMAN]	65.0424	6.58	2	13	13	30	2038	230.964	6.25244	0.857377	0.587802	0.792411	0.826821	0.94504	1.12406	0.673727	1.10083	0.973958	0.651909	0.930436	0.885833	0.872087	1.00941	0.686559	1.01603	0.880302	0.901662	0.851656	0.933383	1.08365	1.11358	0.98131	1.08346	0.890982	1.08356	1.21614	0.282307	-0.18393	-0.149341	-0.231658	-0.0994593	0.115904	0.155202	-0.0272188	0.115647	0.0390356	1.40854
Q12923	Tyrosine-protein phosphatase non-receptor type 13 OS=Homo sapiens GN=PTPN13 PE=1 SV=2 - [PTN13_HUMAN]	50.7662	6.36	1	14	14	23	2485	276.733	6.41748	0.905044	0.628267	0.851958	0.770378	0.95104	1.13433	0.697838	1.15106	0.973958	0.651909	0.930436	0.885833	0.872087	1.00941	0.686559	1.01603	0.929243	0.963733	0.915655	0.869665	1.09053	1.12375	1.01643	1.1329	0.922449	1.10714	1.20022	0.263302	-0.105872	-0.053294	-0.127125	-0.201468	0.125034	0.168326	0.0235093	0.180019	0.0390356	1.40854
Q8NC56	LEM domain-containing protein 2 OS=Homo sapiens GN=LEMD2 PE=1 SV=1 - [LEMD2_HUMAN]	26.3689	12.33	1	6	6	11	503	56.9395	8.99756	0.983718	0.64919	0.898857	0.86062	0.954391	1.15019	0.721863	1.09303	0.973958	0.651909	0.930436	0.885833	0.872087	1.00941	0.686559	1.01603	1.01002	0.995828	0.96606	0.971538	1.09438	1.13946	1.05142	1.07578	0.983683	1.08508	1.10308	0.141534	0.0143847	-0.00603102	-0.0498148	-0.0416584	0.130108	0.188353	0.0723416	0.105384	0.0390356	1.40854
Q99959	Plakophilin-2 OS=Homo sapiens GN=PKP2 PE=1 SV=2 - [PKP2_HUMAN]	24.2787	7.83	1	7	7	9	881	97.3548	9.33447	0.80445	0.550233	0.842638	0.755621	0.960091	1.20778	0.673194	1.09843	0.973958	0.651909	0.930436	0.885833	0.872087	1.00941	0.686559	1.01603	0.825959	0.844034	0.905638	0.853006	1.10091	1.19651	0.980534	1.0811	0.84852	1.09101	1.28577	0.362638	-0.275857	-0.244628	-0.142994	-0.229372	0.138699	0.258836	-0.0283607	0.112499	0.0390356	1.40854
Q6ZU65	Ubinuclein-2 OS=Homo sapiens GN=UBN2 PE=1 SV=2 - [UBN2_HUMAN]	9.12114	2.3	1	3	3	4	1347	145.998	9.18799	0.812288	0.590726	0.816047	0.788136	0.929105	1.13163	0.661063	1.08996	0.973958	0.651909	0.930436	0.885833	0.872087	1.00941	0.686559	1.01603	0.834007	0.906147	0.877059	0.889712	1.06538	1.12107	0.962865	1.07277	0.883386	1.06907	1.2102	0.275247	-0.261868	-0.142183	-0.189254	-0.168589	0.0913706	0.164882	-0.0545952	0.101336	0.0390356	1.40854
O15460	Prolyl 4-hydroxylase subunit alpha-2 OS=Homo sapiens GN=P4HA2 PE=1 SV=1 - [P4HA2_HUMAN]	5.91477	4.86	1	2	2	3	535	60.8636	5.70654	0.931812	0.840758	1.05705	0.94814	0.541317	0.826473	0.408307	0.719933	0.973958	0.651909	0.930436	0.885833	0.872087	1.00941	0.686559	1.01603	0.956727	1.28969	1.13608	1.07034	0.620715	0.818766	0.594716	0.708574	1.10321	0.664644	0.602466	-0.731049	-0.06382	0.36702	0.184061	0.0980654	-0.687997	-0.288477	-0.749728	-0.49701	0.0390532	1.40834
Q9H1K1	Iron-sulfur cluster assembly enzyme ISCU, mitochondrial OS=Homo sapiens GN=ISCU PE=1 SV=2 - [ISCU_HUMAN]	34.06	23.95	1	5	5	14	167	17.9876	9.48096	0.979047	0.644546	0.922231	0.880433	0.906853	1.04757	0.699458	1.07367	0.973958	0.651909	0.930436	0.885833	0.872087	1.00941	0.686559	1.01603	1.00523	0.988705	0.991181	0.993905	1.03987	1.0378	1.01879	1.05673	0.992543	1.03883	1.04664	0.0657639	0.00751914	-0.0163877	-0.0127797	-0.00882035	0.0563975	0.0535315	0.026853	0.0796051	0.0390825	1.40802
Q8N9T8	Protein KRI1 homolog OS=Homo sapiens GN=KRI1 PE=1 SV=3 - [KRI1_HUMAN]	5.53286	2.56	1	2	2	2	703	82.5475	5.13525	0.79351	0.395093	0.745872	0.667955	1.03395	0.994476	0.851112	1.16118	0.973958	0.651909	0.930436	0.885833	0.872087	1.00941	0.686559	1.01603	0.814727	0.606055	0.801637	0.754042	1.18561	0.985203	1.23968	1.14286	0.77784	1.16423	1.49675	0.581837	-0.295611	-0.72248	-0.318979	-0.407283	0.245629	-0.0215077	0.309965	0.192649	0.0391646	1.40711
A0A087WXC5	NADH dehydrogenase [ubiquinone] 1 alpha subcomplex subunit 10, mitochondrial OS=Homo sapiens GN=NDUFA10 PE=1 SV=1 - [A0A087WXC5_HUMAN]	26.3322	11.55	3	5	5	12	355	40.811	8.48486	0.906342	0.613995	0.830473	0.870167	0.899353	1.03315	0.711106	1.0574	0.973958	0.651909	0.930436	0.885833	0.872087	1.00941	0.686559	1.01603	0.930576	0.941841	0.892563	0.982315	1.03127	1.02352	1.03575	1.04072	0.936209	1.03351	1.10393	0.14265	-0.103804	-0.0864438	-0.163974	-0.0257418	0.0444157	0.0335388	0.050682	0.0575806	0.0397428	1.40074
Q0VF96	Cingulin-like protein 1 OS=Homo sapiens GN=CGNL1 PE=1 SV=2 - [CGNL1_HUMAN]	47.2119	11.6	1	13	13	19	1302	148.989	5.66846	0.793107	0.621211	0.819433	0.764402	0.88474	1.15423	0.745251	1.09564	0.973958	0.651909	0.930436	0.885833	0.872087	1.00941	0.686559	1.01603	0.814313	0.952909	0.880698	0.862919	1.01451	1.14347	1.08549	1.07835	0.871808	1.08192	1.241	0.311508	-0.296344	-0.069589	-0.183281	-0.212703	0.0207822	0.193416	0.118342	0.108825	0.0400753	1.39712
P55268	Laminin subunit beta-2 OS=Homo sapiens GN=LAMB2 PE=1 SV=2 - [LAMB2_HUMAN]	38.2551	6.79	1	10	10	18	1798	195.854	6.52197	1.0177	0.714976	1.00687	0.912368	0.813128	0.966481	0.640747	1.00751	0.973958	0.651909	0.930436	0.885833	0.872087	1.00941	0.686559	1.01603	1.04491	1.09674	1.08214	1.02996	0.932393	0.957469	0.933273	0.991613	1.06353	0.945371	0.8889	-0.169907	0.0633827	0.133224	0.113894	0.0425813	-0.100989	-0.0627027	-0.0996287	-0.0121508	0.0400753	1.39712
E7EXA6	Chromosome transmission fidelity protein 18 homolog OS=Homo sapiens GN=CHTF18 PE=1 SV=2 - [E7EXA6_HUMAN]	5.83146	2.56	3	2	2	3	975	107.365	7.21045	0.884157	0.48409	0.80473	0.735251	0.877219	1.09806	0.746994	1.17536	0.973958	0.651909	0.930436	0.885833	0.872087	1.00941	0.686559	1.01603	0.907798	0.742572	0.864895	0.830011	1.00589	1.08782	1.08803	1.15682	0.847453	1.08792	1.28375	0.360368	-0.139557	-0.429397	-0.209402	-0.268797	0.00846543	0.121436	0.121712	0.210162	0.0400753	1.39712
P09874	Poly [ADP-ribose] polymerase 1 OS=Homo sapiens GN=PARP1 PE=1 SV=4 - [PARP1_HUMAN]	232.005	30.28	1	31	31	87	1014	113.012	8.88037	0.987054	0.67028	1.00337	0.957614	0.846456	0.92797	0.657181	0.954044	0.973958	0.651909	0.930436	0.885833	0.872087	1.00941	0.686559	1.01603	1.01345	1.02818	1.07839	1.08103	0.97061	0.919317	0.957209	0.93899	1.05328	0.9481	0.900137	-0.151784	0.0192702	0.0400926	0.108878	0.11241	-0.0430365	-0.121366	-0.0630934	-0.0908175	0.0412698	1.38437
P08670	Vimentin OS=Homo sapiens GN=VIM PE=1 SV=4 - [VIME_HUMAN]	228.64	49.36	1	22	26	88	466	53.6191	5.12256	0.937716	0.58953	0.845119	0.824275	0.899035	1.11567	0.695373	1.11309	0.973958	0.651909	0.930436	0.885833	0.872087	1.00941	0.686559	1.01603	0.962789	0.904313	0.908304	0.930509	1.0309	1.10527	1.01284	1.09552	0.919406	1.06321	1.15641	0.209655	-0.054709	-0.145106	-0.138753	-0.103908	0.0439055	0.144396	0.0184026	0.13162	0.0412698	1.38437
P17050	Alpha-N-acetylgalactosaminidase OS=Homo sapiens GN=NAGA PE=1 SV=2 - [NAGAB_HUMAN]	14.8702	8.27	1	3	3	5	411	46.5339	5.18604	1.04992	0.74275	0.966195	1.01054	0.81476	0.9827	0.646631	1.00116	0.973958	0.651909	0.930436	0.885833	0.872087	1.00941	0.686559	1.01603	1.07799	1.13935	1.03843	1.14078	0.934264	0.973537	0.941844	0.985362	1.10867	0.95769	0.86382	-0.211198	0.108346	0.188206	0.0544068	0.190027	-0.0980973	-0.0386927	-0.0864404	-0.0212744	0.0412698	1.38437
Q5QPQ1	Acyl-protein thioesterase 2 (Fragment) OS=Homo sapiens GN=LYPLA2 PE=1 SV=1 - [Q5QPQ1_HUMAN]	8.77031	17.9	3	2	2	4	162	17.505	8.11865	1.03791	0.703633	1.03438	0.94907	0.64066	0.8078	0.639908	0.886575	0.973958	0.651909	0.930436	0.885833	0.872087	1.00941	0.686559	1.01603	1.06566	1.07934	1.11172	1.07139	0.734628	0.800267	0.932051	0.872586	1.07536	0.836427	0.777807	-0.362515	0.0917439	0.110152	0.152792	0.0994806	-0.444914	-0.321446	-0.10152	-0.196631	0.0412698	1.38437
Q8NBM8	Prenylcysteine oxidase-like OS=Homo sapiens GN=PCYOX1L PE=1 SV=2 - [PCYXL_HUMAN]	5.44639	3.85	1	2	2	2	494	54.6119	7.31299	1.13198	0.943096	1.10565	1.08868	0.748687	0.953146	0.484129	0.891021	0.973958	0.651909	0.930436	0.885833	0.872087	1.00941	0.686559	1.01603	1.16225	1.44667	1.18832	1.22899	0.8585	0.944258	0.705153	0.876962	1.20865	0.867731	0.717933	-0.478079	0.21692	0.532733	0.24892	0.29747	-0.22011	-0.0827476	-0.503992	-0.189414	0.0413354	1.38368
B4DR80	Serine/threonine-protein kinase 24 OS=Homo sapiens GN=STK24 PE=1 SV=1 - [B4DR80_HUMAN]	21.3524	18.93	2	3	7	9	412	45.8074	5.57959	1.0636	0.697256	1.20441	1.08359	0.722383	0.856359	0.665032	0.9056	0.973958	0.651909	0.930436	0.885833	0.872087	1.00941	0.686559	1.01603	1.09204	1.06956	1.29446	1.22324	0.828339	0.848374	0.968645	0.891311	1.15764	0.869843	0.751391	-0.412364	0.127031	0.097016	0.37235	0.29071	-0.271707	-0.237228	-0.0459606	-0.165999	0.0423369	1.37328
P14618	Pyruvate kinase PKM OS=Homo sapiens GN=PKM PE=1 SV=4 - [KPYM_HUMAN]	233.912	44.44	1	23	23	85	531	57.9	7.84033	1.1528	0.706237	1.20984	1.08196	0.62669	0.829239	0.661855	0.867344	0.973958	0.651909	0.930436	0.885833	0.872087	1.00941	0.686559	1.01603	1.18362	1.08334	1.30029	1.2214	0.71861	0.821507	0.964018	0.853659	1.20251	0.837583	0.696529	-0.521745	0.243207	0.115481	0.378834	0.288536	-0.476719	-0.283656	-0.0528678	-0.228268	0.0428235	1.36832
O43172	U4/U6 small nuclear ribonucleoprotein Prp4 OS=Homo sapiens GN=PRPF4 PE=1 SV=2 - [PRP4_HUMAN]	61.1577	21.84	1	10	10	23	522	58.4124	7.41553	0.945217	0.625688	0.912851	0.871106	0.951344	1.08027	0.695154	1.08545	0.973958	0.651909	0.930436	0.885833	0.872087	1.00941	0.686559	1.01603	0.97049	0.959778	0.9811	0.983376	1.09088	1.07019	1.01252	1.06833	0.975795	1.06926	1.09578	0.131964	-0.0432147	-0.0592275	-0.0275275	-0.0241853	0.125495	0.0978735	0.0179485	0.0953542	0.0428622	1.36793
A2RRP1	Neuroblastoma-amplified sequence OS=Homo sapiens GN=NBAS PE=1 SV=2 - [NBAS_HUMAN]	49.9722	5.4	1	13	13	20	2371	268.401	5.96045	1.02923	0.738429	0.963662	0.993516	0.812416	0.999902	0.645088	0.942532	0.973958	0.651909	0.930436	0.885833	0.872087	1.00941	0.686559	1.01603	1.05675	1.13272	1.03571	1.12156	0.931577	0.990577	0.939596	0.92766	1.08916	0.935587	0.859002	-0.219267	0.0796345	0.179788	0.0506201	0.165509	-0.102253	-0.0136583	-0.0898868	-0.108332	0.0428622	1.36793
F8VXG7	Protein SCAF11 OS=Homo sapiens GN=SCAF11 PE=1 SV=1 - [F8VXG7_HUMAN]	10.2277	2.68	2	3	3	4	1271	142.515	8.25049	0.935495	0.569831	0.826532	0.785039	0.871591	1.11101	0.70629	1.0556	0.973958	0.651909	0.930436	0.885833	0.872087	1.00941	0.686559	1.01603	0.960509	0.874095	0.888328	0.886216	0.999431	1.10065	1.02874	1.03894	0.887272	1.03384	1.16519	0.220565	-0.0581296	-0.194138	-0.170836	-0.17427	-0.000820966	0.138358	0.0408762	0.0551141	0.0428744	1.3678
Q8N3R9	MAGUK p55 subfamily member 5 OS=Homo sapiens GN=MPP5 PE=1 SV=3 - [MPP5_HUMAN]	9.72214	3.41	1	3	3	4	675	77.2456	6.13818	0.875697	0.630387	0.796929	0.789404	0.984051	1.29494	0.723862	1.1452	0.973958	0.651909	0.930436	0.885833	0.872087	1.00941	0.686559	1.01603	0.899112	0.966985	0.856511	0.891143	1.12839	1.28286	1.05433	1.12713	0.895128	1.12776	1.25989	0.333294	-0.153427	-0.0484343	-0.223456	-0.166271	0.174261	0.359367	0.0763316	0.172657	0.0428744	1.3678
Q9H2H9	Sodium-coupled neutral amino acid transporter 1 OS=Homo sapiens GN=SLC38A1 PE=1 SV=1 - [S38A1_HUMAN]	38.341	9.86	2	6	6	14	487	54.0122	7.02002	0.903189	0.656398	0.841498	0.82989	0.967387	1.04391	0.754957	1.14793	0.973958	0.651909	0.930436	0.885833	0.872087	1.00941	0.686559	1.01603	0.927339	1.00689	0.904412	0.936847	1.10928	1.03418	1.09962	1.12981	0.932093	1.10445	1.18492	0.244784	-0.108832	0.00990026	-0.144948	-0.0941146	0.149621	0.0484815	0.137011	0.176086	0.0433784	1.36273
P47985	Cytochrome b-c1 complex subunit Rieske, mitochondrial OS=Homo sapiens GN=UQCRFS1 PE=1 SV=2 - [UCRI_HUMAN]	18.3827	9.12	2	3	3	7	274	29.6494	8.32373	1.00176	0.832782	0.982095	1.00064	0.721225	0.926957	0.546508	0.851917	0.973958	0.651909	0.930436	0.885833	0.872087	1.00941	0.686559	1.01603	1.02855	1.27745	1.05552	1.1296	0.82701	0.918313	0.796011	0.838476	1.09256	0.832743	0.762192	-0.391773	0.0406112	0.353267	0.0779556	0.175818	-0.274023	-0.122942	-0.32914	-0.254159	0.043946	1.35708
Q9Y2Q5	Ragulator complex protein LAMTOR2 OS=Homo sapiens GN=LAMTOR2 PE=1 SV=1 - [LTOR2_HUMAN]	20.264	15.2	1	2	2	11	125	13.4989	5.40186	0.985845	0.646011	0.902643	0.907965	0.799594	0.962062	0.624769	0.938402	0.973958	0.651909	0.930436	0.885833	0.872087	1.00941	0.686559	1.01603	1.0122	0.990952	0.970129	1.02499	0.916875	0.953091	0.910001	0.923596	1.00158	0.920235	0.918785	-0.1222	0.017501	-0.0131135	-0.0437515	0.0356029	-0.125204	-0.0693139	-0.13606	-0.114667	0.0444103	1.35252
Q7Z422	SUZ domain-containing protein 1 OS=Homo sapiens GN=SZRD1 PE=1 SV=1 - [SZRD1_HUMAN]	6.19448	18.42	1	3	3	3	152	16.9869	8.95361	1.07671	0.804862	1.08486	1.03095	0.748328	0.821384	0.693761	0.932201	0.973958	0.651909	0.930436	0.885833	0.872087	1.00941	0.686559	1.01603	1.1055	1.23462	1.16597	1.16382	0.858089	0.813724	1.01049	0.917493	1.1649	0.887791	0.762119	-0.391911	0.144701	0.30407	0.221534	0.21887	-0.220801	-0.297388	0.0150544	-0.124232	0.0446136	1.35053
P23378	Glycine dehydrogenase (decarboxylating), mitochondrial OS=Homo sapiens GN=GLDC PE=1 SV=2 - [GCSP_HUMAN]	97.8675	22.35	1	20	20	40	1020	112.657	7.10791	0.912373	0.634514	0.867749	0.875776	0.913987	1.02313	0.709381	1.04156	0.973958	0.651909	0.930436	0.885833	0.872087	1.00941	0.686559	1.01603	0.936768	0.973317	0.932626	0.988647	1.04805	1.01359	1.03324	1.02513	0.955043	1.02919	1.07763	0.107865	-0.0942357	-0.0390185	-0.10063	-0.0164726	0.0677016	0.019468	0.0471773	0.0358053	0.0448756	1.34799
Q96P70	Importin-9 OS=Homo sapiens GN=IPO9 PE=1 SV=3 - [IPO9_HUMAN]	8.12521	3.75	1	4	4	8	1041	115.889	4.80518	0.973796	0.683519	1.01378	0.954173	0.825144	0.959465	0.668398	0.965673	0.973958	0.651909	0.930436	0.885833	0.872087	1.00941	0.686559	1.01603	0.999834	1.04849	1.08957	1.07715	0.946172	0.950518	0.973549	0.950436	1.06282	0.950477	0.8943	-0.16117	-0.000239556	0.068309	0.12376	0.107216	-0.0798259	-0.0732138	-0.038675	-0.0733384	0.0448756	1.34799
P16401	Histone H1.5 OS=Homo sapiens GN=HIST1H1B PE=1 SV=3 - [H15_HUMAN]	239.456	30.97	1	6	9	76	226	22.5665	10.9165	0.871284	0.485468	0.797428	0.809575	1.05803	1.04284	0.819535	1.1304	0.973958	0.651909	0.930436	0.885833	0.872087	1.00941	0.686559	1.01603	0.894581	0.744686	0.857047	0.913915	1.21321	1.03312	1.19368	1.11257	0.875814	1.15313	1.31663	0.396855	-0.160717	-0.425295	-0.222553	-0.129869	0.278833	0.0470065	0.255422	0.153895	0.0453338	1.34358
Q92522	Histone H1x OS=Homo sapiens GN=H1FX PE=1 SV=1 - [H1X_HUMAN]	71.9156	30.05	1	6	6	22	213	22.4735	10.7554	0.906134	0.601858	0.850025	0.804577	1.0661	1.05897	0.713492	1.11972	0.973958	0.651909	0.930436	0.885833	0.872087	1.00941	0.686559	1.01603	0.930362	0.923223	0.913576	0.908272	1.22247	1.04909	1.03923	1.10205	0.9184	1.07557	1.17114	0.227908	-0.104135	-0.115249	-0.130403	-0.138804	0.289793	0.0691388	0.055513	0.140191	0.0453338	1.34358
Q8N7H5	RNA polymerase II-associated factor 1 homolog OS=Homo sapiens GN=PAF1 PE=1 SV=2 - [PAF1_HUMAN]	30.6033	17.33	1	8	8	12	531	59.9391	4.62744	0.877259	0.616124	0.852528	0.800783	0.965642	1.08397	0.671264	1.11584	0.973958	0.651909	0.930436	0.885833	0.872087	1.00941	0.686559	1.01603	0.900716	0.945107	0.916267	0.903989	1.10728	1.07386	0.977722	1.09824	0.910128	1.08605	1.1933	0.254951	-0.150856	-0.0814504	-0.12616	-0.145623	0.147017	0.102812	-0.0325032	0.135192	0.0453338	1.34358
Q9H5V9	UPF0428 protein CXorf56 OS=Homo sapiens GN=CXorf56 PE=1 SV=1 - [CX056_HUMAN]	6.56309	8.56	1	2	2	3	222	25.608	8.73389	0.936132	0.59268	0.980775	0.825954	1.01766	1.1304	0.771783	1.17057	0.973958	0.651909	0.930436	0.885833	0.872087	1.00941	0.686559	1.01603	0.961163	0.909145	1.0541	0.932404	1.16692	1.11986	1.12413	1.1521	0.946783	1.13812	1.20209	0.26554	-0.0571471	-0.137418	0.0760154	-0.100973	0.22271	0.163313	0.168811	0.204264	0.0455022	1.34197
B7Z385	Adenylyl cyclase-associated protein OS=Homo sapiens GN=CAP2 PE=1 SV=1 - [B7Z385_HUMAN]	4.67785	4.93	5	2	2	2	365	39.8862	5.57959	1.13147	0.756778	1.18188	1.01316	0.779864	0.978386	0.724371	0.957513	0.973958	0.651909	0.930436	0.885833	0.872087	1.00941	0.686559	1.01603	1.16172	1.16086	1.27024	1.14374	0.894251	0.969263	1.05507	0.942405	1.16129	0.955834	0.823077	-0.2809	0.216264	0.215199	0.345099	0.193757	-0.161248	-0.0450406	0.0773453	-0.085581	0.0458775	1.3384
Q8WWI5	Choline transporter-like protein 1 OS=Homo sapiens GN=SLC44A1 PE=1 SV=1 - [CTL1_HUMAN]	8.16736	4.11	1	3	3	4	657	73.2533	8.60205	1.06996	0.70551	0.9826	0.844829	0.797485	0.894067	0.574537	0.848317	0.973958	0.651909	0.930436	0.885833	0.872087	1.00941	0.686559	1.01603	1.09857	1.08222	1.05606	0.953712	0.914456	0.88573	0.836835	0.834932	1.06914	0.861283	0.805583	-0.311895	0.135628	0.113994	0.078697	-0.0683746	-0.129014	-0.175061	-0.256984	-0.260269	0.0474498	1.32377
P23284	Peptidyl-prolyl cis-trans isomerase B OS=Homo sapiens GN=PPIB PE=1 SV=2 - [PPIB_HUMAN]	252.772	48.15	1	14	14	112	216	23.7275	9.40771	0.90505	0.596661	0.788723	0.811555	0.909146	1.06645	0.669179	1.06632	0.973958	0.651909	0.930436	0.885833	0.872087	1.00941	0.686559	1.01603	0.92925	0.915252	0.847691	0.916149	1.04249	1.05651	0.974686	1.0495	0.9157	1.046	1.14229	0.191929	-0.105861	-0.12776	-0.238389	-0.126345	0.0600405	0.0793032	-0.0369904	0.0696974	0.0475696	1.32267
Q8N3U4	Cohesin subunit SA-2 OS=Homo sapiens GN=STAG2 PE=1 SV=3 - [STAG2_HUMAN]	45.4603	7.96	1	12	12	18	1231	141.235	5.42725	0.889845	0.590774	0.798673	0.754168	1.12865	1.01756	0.829401	1.1478	0.973958	0.651909	0.930436	0.885833	0.872087	1.00941	0.686559	1.01603	0.913638	0.906221	0.858386	0.851367	1.29419	1.00807	1.20805	1.12969	0.882303	1.16887	1.3248	0.40577	-0.130305	-0.142065	-0.220302	-0.232147	0.37205	0.0116017	0.272686	0.175925	0.0475696	1.32267
Q96DI7	U5 small nuclear ribonucleoprotein 40 kDa protein OS=Homo sapiens GN=SNRNP40 PE=1 SV=1 - [SNR40_HUMAN]	27.7986	17.09	1	6	6	13	357	39.2857	8.104	0.85566	0.59968	0.845531	0.8219	1.01417	1.02206	0.718823	1.05344	0.973958	0.651909	0.930436	0.885833	0.872087	1.00941	0.686559	1.01603	0.878539	0.919883	0.908747	0.927827	1.16292	1.01253	1.04699	1.03682	0.914315	1.04191	1.13955	0.188462	-0.186821	-0.120477	-0.138049	-0.108072	0.217752	0.01796	0.0662532	0.0521645	0.0475696	1.32267
K7EPB2	cAMP-dependent protein kinase type I-alpha regulatory subunit (Fragment) OS=Homo sapiens GN=PRKAR1A PE=1 SV=1 - [K7EPB2_HUMAN]	14.177	11.78	2	3	4	5	297	33.586	5.021	1.18204	0.737091	1.15604	1.15069	0.66933	0.920768	0.701177	0.896722	0.973958	0.651909	0.930436	0.885833	0.872087	1.00941	0.686559	1.01603	1.21364	1.13066	1.24247	1.29899	0.767504	0.912182	1.02129	0.882574	1.22806	0.897378	0.730729	-0.452591	0.279346	0.177171	0.313212	0.377392	-0.381755	-0.132606	0.0303952	-0.180212	0.0475696	1.32267
Q96EY8	Cob(I)yrinic acid a,c-diamide adenosyltransferase, mitochondrial OS=Homo sapiens GN=MMAB PE=1 SV=1 - [MMAB_HUMAN]	2.88944	12.8	1	2	2	2	250	27.371	8.60205	0.918402	0.597313	0.897885	0.832924	1.04887	1.3787	0.772742	1.12322	0.973958	0.651909	0.930436	0.885833	0.872087	1.00941	0.686559	1.01603	0.942958	0.916251	0.965016	0.940272	1.20272	1.36585	1.12553	1.1055	0.941615	1.16412	1.23631	0.306035	-0.084734	-0.126185	-0.0513759	-0.0888499	0.266299	0.449797	0.170604	0.144697	0.0475696	1.32267
B7Z6D5	Probable ATP-dependent RNA helicase DDX27 OS=Homo sapiens GN=DDX27 PE=1 SV=1 - [B7Z6D5_HUMAN]	53.2096	10.72	2	9	9	22	765	86.5506	9.24658	0.802385	0.541396	0.778146	0.714803	1.10624	1.05662	1.08201	1.18402	0.973958	0.651909	0.930436	0.885833	0.872087	1.00941	0.686559	1.01603	0.823839	0.830477	0.836324	0.806928	1.2685	1.04677	1.57598	1.16534	0.827158	1.21692	1.4712	0.556998	-0.279565	-0.267987	-0.257867	-0.309488	0.343124	0.0659448	0.656252	0.220747	0.0476691	1.32176
P14625	Endoplasmin OS=Homo sapiens GN=HSP90B1 PE=1 SV=1 - [ENPL_HUMAN]	607.431	42.47	1	34	36	226	803	92.4113	4.84326	1.02788	0.665027	0.936704	0.912595	0.862415	0.942489	0.655534	0.959906	0.973958	0.651909	0.930436	0.885833	0.872087	1.00941	0.686559	1.01603	1.05537	1.02012	1.00674	1.03021	0.988909	0.9337	0.95481	0.94476	1.02517	0.949785	0.926469	-0.110185	0.0777442	0.0287406	0.00968573	0.0429412	-0.01609	-0.0989685	-0.0667139	-0.08198	0.0480604	1.31821
Q5JRX3	Presequence protease, mitochondrial OS=Homo sapiens GN=PITRM1 PE=1 SV=3 - [PREP_HUMAN]	72.6403	19.38	1	20	20	31	1037	117.338	6.91748	0.869614	0.577122	0.810083	0.817011	0.906026	1.09175	0.654989	1.03794	0.973958	0.651909	0.930436	0.885833	0.872087	1.00941	0.686559	1.01603	0.892866	0.885279	0.870649	0.922308	1.03892	1.08157	0.954017	1.02157	0.889073	1.03024	1.15878	0.212609	-0.163484	-0.175795	-0.199837	-0.116679	0.0550804	0.113128	-0.0679136	0.0307828	0.048929	1.31043
Q8N0X4	Citrate lyase subunit beta-like protein, mitochondrial OS=Homo sapiens GN=CLYBL PE=1 SV=2 - [CLYBL_HUMAN]	20.8194	15.59	1	5	5	7	340	37.3359	8.73389	1.16682	0.782197	1.05004	1.13839	0.797009	1.07649	0.681247	0.996501	0.973958	0.651909	0.930436	0.885833	0.872087	1.00941	0.686559	1.01603	1.19802	1.19985	1.12855	1.28511	0.91391	1.06645	0.992263	0.980778	1.19894	0.986521	0.82283	-0.281333	0.260649	0.26286	0.174465	0.361893	-0.129876	0.0928131	-0.0112052	-0.0280012	0.048929	1.31043
P21397	Amine oxidase [flavin-containing] A OS=Homo sapiens GN=MAOA PE=1 SV=1 - [AOFA_HUMAN]	14.6706	5.69	1	3	3	6	527	59.6435	7.85498	0.893881	0.617247	0.84984	0.825852	0.893823	1.16106	0.698661	1.15052	0.973958	0.651909	0.930436	0.885833	0.872087	1.00941	0.686559	1.01603	0.917782	0.94683	0.913378	0.932289	1.02492	1.15024	1.01763	1.13236	0.925035	1.07864	1.16606	0.221638	-0.123776	-0.078823	-0.130715	-0.101152	0.0355169	0.20193	0.0252085	0.179336	0.048929	1.31043
P29279	Connective tissue growth factor OS=Homo sapiens GN=CTGF PE=1 SV=2 - [CTGF_HUMAN]	5.18553	5.44	1	2	2	2	349	38.0649	8.00146	0.795049	0.688312	0.784043	0.759798	1.04072	1.36017	0.814651	1.18546	0.973958	0.651909	0.930436	0.885833	0.872087	1.00941	0.686559	1.01603	0.816308	1.05584	0.842662	0.857722	1.19336	1.34749	1.18657	1.16676	0.850192	1.18997	1.39965	0.485061	-0.292815	0.0783912	-0.246974	-0.221418	0.255034	0.430269	0.246799	0.222505	0.048929	1.31043
M0R116	Sodium/potassium-transporting ATPase subunit alpha OS=Homo sapiens GN=ATP1A3 PE=1 SV=1 - [M0R116_HUMAN]	187.831	24.31	3	8	23	67	983	108.209	5.2749	0.900843	0.627004	0.851864	0.814935	0.911948	1.12738	0.688783	1.13337	0.973958	0.651909	0.930436	0.885833	0.872087	1.00941	0.686559	1.01603	0.92493	0.961796	0.915554	0.919965	1.04571	1.11687	1.00324	1.11549	0.922447	1.0806	1.17145	0.228293	-0.112584	-0.056197	-0.127283	-0.12035	0.0644794	0.159464	0.0046657	0.157678	0.0499219	1.30171
O95292	Vesicle-associated membrane protein-associated protein B/C OS=Homo sapiens GN=VAPB PE=1 SV=3 - [VAPB_HUMAN]	89.0507	38.68	1	9	10	27	243	27.2111	7.29834	1.04405	0.691981	0.969616	0.914678	0.881199	1.01242	0.687703	0.978806	0.973958	0.651909	0.930436	0.885833	0.872087	1.00941	0.686559	1.01603	1.07197	1.06147	1.04211	1.03256	1.01045	1.00297	1.00167	0.963362	1.05179	1.00232	0.952968	-0.0694998	0.10026	0.0860604	0.0595059	0.0462305	0.0149969	0.00428561	0.00240271	-0.0538494	0.0499219	1.30171
P09661	U2 small nuclear ribonucleoprotein A' OS=Homo sapiens GN=SNRPA1 PE=1 SV=2 - [RU2A_HUMAN]	53.3359	25.88	1	7	7	18	255	28.3981	8.6167	0.917494	0.574058	0.900708	0.83972	0.959658	1.07665	0.691817	1.11609	0.973958	0.651909	0.930436	0.885833	0.872087	1.00941	0.686559	1.01603	0.942026	0.880579	0.96805	0.947944	1.10042	1.06661	1.00766	1.09848	0.944985	1.08255	1.14557	0.196066	-0.0861614	-0.183476	-0.0468468	-0.0771259	0.138049	0.0930326	0.0110071	0.135513	0.0499219	1.30171
Q9H936	Mitochondrial glutamate carrier 1 OS=Homo sapiens GN=SLC25A22 PE=1 SV=1 - [GHC1_HUMAN]	27.383	15.48	1	5	5	12	323	34.4483	9.29053	0.848454	0.634287	0.840497	0.828448	0.97265	1.12716	0.697988	1.19871	0.973958	0.651909	0.930436	0.885833	0.872087	1.00941	0.686559	1.01603	0.87114	0.972968	0.903336	0.935219	1.11531	1.11665	1.01665	1.17979	0.919278	1.11598	1.21398	0.279741	-0.199024	-0.0395357	-0.146665	-0.0966232	0.15745	0.159177	0.0238189	0.238535	0.0499219	1.30171
Q9UNH7	Sorting nexin-6 OS=Homo sapiens GN=SNX6 PE=1 SV=1 - [SNX6_HUMAN]	19.3018	8.87	2	4	4	8	406	46.6198	6.16357	1.1413	0.682981	1.13382	1.00258	0.686553	0.862374	0.652758	0.956342	0.973958	0.651909	0.930436	0.885833	0.872087	1.00941	0.686559	1.01603	1.17181	1.04766	1.21859	1.13179	0.787253	0.854333	0.950767	0.941252	1.1518	0.897792	0.779468	-0.359439	0.228741	0.0671742	0.285216	0.17861	-0.345101	-0.22713	-0.0728363	-0.0873469	0.0499219	1.30171
A0A0A0MR33	Maleylacetoacetate isomerase OS=Homo sapiens GN=GSTZ1 PE=1 SV=1 - [A0A0A0MR33_HUMAN]	11.7527	17.24	4	3	3	8	174	19.361	7.18115	1.15125	0.681222	0.986742	0.928484	0.805626	0.93935	0.652992	0.954987	0.973958	0.651909	0.930436	0.885833	0.872087	1.00941	0.686559	1.01603	1.18203	1.04496	1.06052	1.04815	0.923792	0.930591	0.951109	0.939919	1.05433	0.935255	0.887059	-0.172897	0.241265	0.0634543	0.0847657	0.0678427	-0.114361	-0.103781	-0.0723171	-0.089391	0.0499219	1.30171
Q9H2H8	Peptidyl-prolyl cis-trans isomerase-like 3 OS=Homo sapiens GN=PPIL3 PE=1 SV=1 - [PPIL3_HUMAN]	9.18383	22.36	2	3	3	4	161	18.1429	6.78564	0.999457	0.692491	1.01379	1.00072	0.685094	0.856977	0.648391	0.924212	0.973958	0.651909	0.930436	0.885833	0.872087	1.00941	0.686559	1.01603	1.02618	1.06225	1.08958	1.1297	0.78558	0.848986	0.944407	0.909629	1.07592	0.879308	0.817264	-0.291126	0.0372856	0.0871229	0.123777	0.175937	-0.348169	-0.236187	-0.0825188	-0.13665	0.0499219	1.30171
E9PH99	E3 SUMO-protein ligase ZNF451 OS=Homo sapiens GN=ZNF451 PE=1 SV=1 - [E9PH99_HUMAN]	7.84494	3.46	2	4	4	4	1041	119.25	7.26904	0.95221	0.617837	0.84259	0.862918	0.992494	1.08344	0.704165	1.11413	0.973958	0.651909	0.930436	0.885833	0.872087	1.00941	0.686559	1.01603	0.977671	0.947735	0.905586	0.974132	1.13807	1.07334	1.02564	1.09655	0.960933	1.08495	1.12905	0.175114	-0.0325791	-0.0774442	-0.143076	-0.037811	0.186587	0.102107	0.0365304	0.132972	0.0499219	1.30171
Q96EA4	Protein Spindly OS=Homo sapiens GN=SPDL1 PE=1 SV=2 - [SPDLY_HUMAN]	6.7623	4.13	1	2	2	4	605	70.1278	5.46533	1.18615	0.679716	1.16575	1.10601	0.67177	0.949416	0.566225	0.961429	0.973958	0.651909	0.930436	0.885833	0.872087	1.00941	0.686559	1.01603	1.21787	1.04265	1.2529	1.24856	0.770302	0.940563	0.82473	0.946259	1.23321	0.882646	0.715731	-0.482511	0.284355	0.06026	0.325274	0.32026	-0.376504	-0.0884033	-0.278007	-0.079693	0.0499219	1.30171
G3V2L5	Ubiquinone biosynthesis monooxygenase COQ6, mitochondrial OS=Homo sapiens GN=COQ6 PE=1 SV=1 - [G3V2L5_HUMAN]	6.41693	19.77	5	2	2	6	86	9.35299	10.3452	1.18102	0.86409	1.08808	1.27585	0.730428	0.886513	0.728742	0.81032	0.973958	0.651909	0.930436	0.885833	0.872087	1.00941	0.686559	1.01603	1.2126	1.32547	1.16943	1.44028	0.837563	0.878246	1.06144	0.797535	1.26904	0.857905	0.676027	-0.564846	0.278106	0.406509	0.225802	0.52635	-0.25573	-0.187303	0.086024	-0.326381	0.0499219	1.30171
Q5T1Z0	Phospholysine phosphohistidine inorganic pyrophosphate phosphatase OS=Homo sapiens GN=LHPP PE=1 SV=1 - [Q5T1Z0_HUMAN]	3.9747	10.38	2	2	2	3	212	22.8948	7.21045	1.15538	0.753668	1.14192	0.953215	0.717453	0.890749	0.704046	0.86966	0.973958	0.651909	0.930436	0.885833	0.872087	1.00941	0.686559	1.01603	1.18627	1.15609	1.2273	1.07607	0.822686	0.882443	1.02547	0.855939	1.17118	0.869191	0.742148	-0.430221	0.246434	0.209258	0.295485	0.105767	-0.281587	-0.180425	0.0362865	-0.224421	0.0499219	1.30171
Q9NRA2	Sialin OS=Homo sapiens GN=SLC17A5 PE=1 SV=2 - [S17A5_HUMAN]	3.90649	3.64	1	2	2	2	495	54.6043	8.26514	1.0814	0.838554	1.07585	0.95801	0.85273	0.98259	0.655572	0.944595	0.973958	0.651909	0.930436	0.885833	0.872087	1.00941	0.686559	1.01603	1.11032	1.2863	1.15629	1.08148	0.977804	0.973427	0.954866	0.929691	1.1333	0.964147	0.850743	-0.233205	0.150969	0.363232	0.209498	0.113007	-0.0323829	-0.0388547	-0.0666291	-0.105176	0.0499219	1.30171
P11171	Protein 4.1 OS=Homo sapiens GN=EPB41 PE=1 SV=4 - [41_HUMAN]	61.3221	12.5	1	9	10	22	864	96.9573	5.57959	0.914963	0.589822	0.862315	0.813812	0.862198	1.17157	0.768652	1.1211	0.973958	0.651909	0.930436	0.885833	0.872087	1.00941	0.686559	1.01603	0.939428	0.904761	0.926786	0.918697	0.988661	1.16065	1.11957	1.10341	0.922742	1.11149	1.20456	0.2685	-0.0901455	-0.144392	-0.109692	-0.122339	-0.0164523	0.21493	0.162947	0.141975	0.0499403	1.30155
Q5QPD4	Aurora kinase A (Fragment) OS=Homo sapiens GN=AURKA PE=1 SV=1 - [Q5QPD4_HUMAN]	12.4972	12.92	3	3	3	5	271	30.6633	9.75928	1.03043	0.813948	1.2186	0.997594	0.718813	0.880123	0.664289	0.934927	0.973958	0.651909	0.930436	0.885833	0.872087	1.00941	0.686559	1.01603	1.05799	1.24856	1.30971	1.12617	0.824245	0.871916	0.967563	0.920176	1.18736	0.896046	0.754652	-0.406116	0.0813207	0.320265	0.389243	0.171419	-0.278855	-0.197738	-0.0475725	-0.120019	0.0499403	1.30155
P07237	Protein disulfide-isomerase OS=Homo sapiens GN=P4HB PE=1 SV=3 - [PDIA1_HUMAN]	268.245	45.08	1	26	27	101	508	57.0807	4.86865	0.950512	0.60176	0.839504	0.836593	0.920736	1.0428	0.680059	1.06222	0.973958	0.651909	0.930436	0.885833	0.872087	1.00941	0.686559	1.01603	0.975927	0.923073	0.902269	0.944414	1.05578	1.03308	0.990533	1.04546	0.933744	1.03927	1.11301	0.154468	-0.0351549	-0.115483	-0.148371	-0.0825082	0.0783158	0.0469488	-0.0137227	0.0641325	0.0514685	1.28846
O60814	Histone H2B type 1-K OS=Homo sapiens GN=HIST1H2BK PE=1 SV=3 - [H2B1K_HUMAN]	109.095	46.83	10	6	6	42	126	13.8816	10.3159	1.23933	0.841921	1.03161	1.08122	0.634459	0.721138	0.706577	0.76173	0.973958	0.651909	0.930436	0.885833	0.872087	1.00941	0.686559	1.01603	1.27247	1.29147	1.10874	1.22057	0.727518	0.714413	1.02916	0.749711	1.24652	0.738615	0.592541	-0.755012	0.347632	0.369014	0.148924	0.287554	-0.458945	-0.48517	0.0414642	-0.415593	0.0514685	1.28846
Q9NRZ5	1-acyl-sn-glycerol-3-phosphate acyltransferase delta OS=Homo sapiens GN=AGPAT4 PE=1 SV=1 - [PLCD_HUMAN]	11.0419	10.85	1	4	4	5	378	43.9927	8.71924	0.801795	0.568448	0.801605	0.751658	0.950593	0.941588	0.670847	1.00236	0.973958	0.651909	0.930436	0.885833	0.872087	1.00941	0.686559	1.01603	0.823234	0.871974	0.861537	0.848533	1.09002	0.932808	0.977115	0.98654	0.855035	0.981828	1.14829	0.199486	-0.280625	-0.197643	-0.215015	-0.236957	0.124356	-0.100349	-0.0333991	-0.0195503	0.0514685	1.28846
D6RGI6	GrpE protein homolog 2, mitochondrial OS=Homo sapiens GN=GRPEL2 PE=1 SV=1 - [D6RGI6_HUMAN]	3.79839	11.72	2	2	2	2	128	14.7597	9.33447	0.941991	0.597759	0.84355	0.842752	0.954089	1.09768	0.680778	1.08188	0.973958	0.651909	0.930436	0.885833	0.872087	1.00941	0.686559	1.01603	0.967178	0.916936	0.906618	0.951367	1.09403	1.08745	0.991581	1.06481	0.934152	1.07613	1.15199	0.204122	-0.0481467	-0.125107	-0.141433	-0.0719258	0.129652	0.120943	-0.0121981	0.0905989	0.0514685	1.28846
Q9UBB4	Ataxin-10 OS=Homo sapiens GN=ATXN10 PE=1 SV=1 - [ATX10_HUMAN]	33.5895	20.42	1	8	8	13	475	53.4548	5.24951	1.13423	0.748467	1.05579	1.01589	0.62077	0.8274	0.681039	0.862773	0.973958	0.651909	0.930436	0.885833	0.872087	1.00941	0.686559	1.01603	1.16456	1.14812	1.13472	1.14682	0.711821	0.819685	0.99196	0.84916	1.14747	0.834422	0.727186	-0.459604	0.219781	0.199268	0.182338	0.19764	-0.490413	-0.286859	-0.0116457	-0.235892	0.0515141	1.28807
P33240	Cleavage stimulation factor subunit 2 OS=Homo sapiens GN=CSTF2 PE=1 SV=1 - [CSTF2_HUMAN]	68.5036	19.58	1	4	10	30	577	60.9205	6.82959	0.926189	0.639454	0.846134	0.824017	0.926497	1.02321	0.698101	1.06522	0.973958	0.651909	0.930436	0.885833	0.872087	1.00941	0.686559	1.01603	0.950954	0.980894	0.909395	0.930217	1.06239	1.01367	1.01681	1.04842	0.940585	1.03261	1.09784	0.134669	-0.0725528	-0.0278303	-0.13702	-0.10436	0.0873152	0.0195823	0.0240514	0.0682103	0.0518041	1.28564
Q96KK5	Histone H2A type 1-H OS=Homo sapiens GN=HIST1H2AH PE=1 SV=3 - [H2A1H_HUMAN]	45.4393	35.16	6	3	5	18	128	13.8978	10.8872	1.27221	0.759501	1.09399	1.13339	0.588143	0.63716	0.690804	0.644292	0.973958	0.651909	0.930436	0.885833	0.872087	1.00941	0.686559	1.01603	1.30623	1.16504	1.17579	1.27946	0.674408	0.631219	1.00618	0.634126	1.22763	0.654267	0.532954	-0.907918	0.385404	0.220379	0.233626	0.355541	-0.568306	-0.663788	0.00889249	-0.657158	0.0518041	1.28564
Q92879	CUGBP Elav-like family member 1 OS=Homo sapiens GN=CELF1 PE=1 SV=2 - [CELF1_HUMAN]	38.2351	13.37	2	6	7	16	486	52.0299	8.45557	0.887506	0.639075	0.831085	0.802184	0.930005	1.00325	0.731228	1.05797	0.973958	0.651909	0.930436	0.885833	0.872087	1.00941	0.686559	1.01603	0.911236	0.980313	0.893221	0.905571	1.06641	0.99389	1.06506	1.04128	0.908404	1.05317	1.15936	0.213333	-0.134103	-0.0286863	-0.162911	-0.1431	0.0927676	-0.00884196	0.0909378	0.058354	0.0518041	1.28564
P25789	Proteasome subunit alpha type-4 OS=Homo sapiens GN=PSMA4 PE=1 SV=1 - [PSA4_HUMAN]	35.7227	20.31	1	6	6	14	261	29.4652	7.72314	1.08551	0.788951	1.07247	0.993662	0.757459	0.885358	0.721842	0.931191	0.973958	0.651909	0.930436	0.885833	0.872087	1.00941	0.686559	1.01603	1.11453	1.21022	1.15266	1.12173	0.868559	0.877102	1.05139	0.916499	1.13719	0.8968	0.788609	-0.342618	0.156436	0.275264	0.204965	0.165721	-0.203304	-0.189184	0.0723002	-0.125795	0.0518041	1.28564
A0A0J9YWL0	Absent in melanoma 1 protein OS=Homo sapiens GN=AIM1 PE=1 SV=1 - [A0A0J9YWL0_HUMAN]	36.9499	6.66	1	13	13	15	2131	231.564	5.80811	1.06376	0.709005	0.97968	0.948075	0.808864	1.03072	0.641066	0.986497	0.973958	0.651909	0.930436	0.885833	0.872087	1.00941	0.686559	1.01603	1.0922	1.08758	1.05293	1.07026	0.927504	1.02111	0.933738	0.970932	1.07892	0.952335	0.882672	-0.18005	0.127238	0.121123	0.0744041	0.0979668	-0.108575	0.0301375	-0.0989099	-0.0425581	0.0523691	1.28092
E7EVQ6	Squalene monooxygenase OS=Homo sapiens GN=SQLE PE=1 SV=1 - [E7EVQ6_HUMAN]	16.6072	11.69	2	4	4	6	479	53.0337	8.23584	1.06849	0.813569	1.07477	1.02108	0.871269	1.00994	0.606228	0.997933	0.973958	0.651909	0.930436	0.885833	0.872087	1.00941	0.686559	1.01603	1.09706	1.24798	1.15513	1.15267	0.999063	1.00052	0.882996	0.982188	1.1539	0.990625	0.858501	-0.220107	0.133643	0.319594	0.208052	0.204983	-0.00135287	0.000754891	-0.179522	-0.0259295	0.0523691	1.28092
P21399	Cytoplasmic aconitate hydratase OS=Homo sapiens GN=ACO1 PE=1 SV=3 - [ACOC_HUMAN]	15.0915	3.94	1	4	4	6	889	98.3366	6.68311	1.04636	0.806033	1.14236	1.07233	0.680303	0.794903	0.707761	0.80209	0.973958	0.651909	0.930436	0.885833	0.872087	1.00941	0.686559	1.01603	1.07434	1.23642	1.22777	1.21053	0.780086	0.78749	1.03088	0.789435	1.21915	0.788462	0.646731	-0.628763	0.103453	0.306168	0.29604	0.275643	-0.358295	-0.344666	0.0438789	-0.341108	0.0528216	1.27719
O75643	U5 small nuclear ribonucleoprotein 200 kDa helicase OS=Homo sapiens GN=SNRNP200 PE=1 SV=2 - [U520_HUMAN]	239.261	18.12	1	35	36	98	2136	244.353	6.06201	0.896542	0.595153	0.851926	0.791601	0.98491	0.981491	0.721936	1.08433	0.973958	0.651909	0.930436	0.885833	0.872087	1.00941	0.686559	1.01603	0.920515	0.912938	0.91562	0.893624	1.12937	0.972338	1.05153	1.06722	0.914279	1.05938	1.1587	0.212508	-0.119488	-0.131411	-0.127178	-0.16226	0.17552	-0.0404696	0.072488	0.093862	0.0532392	1.27377
P31939	Bifunctional purine biosynthesis protein PURH OS=Homo sapiens GN=ATIC PE=1 SV=3 - [PUR9_HUMAN]	80.3927	22.8	1	12	12	32	592	64.5753	6.7124	1.11367	0.686336	1.09725	1.06794	0.632113	0.824469	0.672447	0.856315	0.973958	0.651909	0.930436	0.885833	0.872087	1.00941	0.686559	1.01603	1.14345	1.05281	1.17929	1.20558	0.724828	0.816781	0.979446	0.842804	1.16137	0.829792	0.714495	-0.485004	0.19339	0.0742445	0.237918	0.269721	-0.46429	-0.29198	-0.0299625	-0.246731	0.0532738	1.27349
Q96QC0	Serine/threonine-protein phosphatase 1 regulatory subunit 10 OS=Homo sapiens GN=PPP1R10 PE=1 SV=1 - [PP1RA_HUMAN]	19.2093	9.47	1	9	9	11	940	98.996	9.17334	0.931986	0.583719	0.917343	0.832286	0.938408	1.09399	0.695901	1.09198	0.973958	0.651909	0.930436	0.885833	0.872087	1.00941	0.686559	1.01603	0.956906	0.895399	0.985928	0.939553	1.07605	1.08379	1.01361	1.07476	0.948229	1.0754	1.13412	0.181568	-0.0635508	-0.159398	-0.0204452	-0.0899542	0.105744	0.116087	0.0194978	0.104008	0.0532738	1.27349
Q14146	Unhealthy ribosome biogenesis protein 2 homolog OS=Homo sapiens GN=URB2 PE=2 SV=2 - [URB2_HUMAN]	13.0419	3.67	1	5	5	7	1524	170.435	7.31299	0.905898	0.577357	0.803997	0.771161	0.850543	1.04464	0.75821	1.01608	0.973958	0.651909	0.930436	0.885833	0.872087	1.00941	0.686559	1.01603	0.93012	0.88564	0.864108	0.870549	0.975297	1.0349	1.10436	1.00005	0.878094	1.01747	1.15873	0.212544	-0.104511	-0.175208	-0.210716	-0.200003	-0.0360867	0.049489	0.143214	7.16964e-05	0.0532738	1.27349
Q8NE01	Metal transporter CNNM3 OS=Homo sapiens GN=CNNM3 PE=1 SV=1 - [CNNM3_HUMAN]	10.688	3.96	1	3	3	4	707	76.0721	6.0874	0.879065	0.61997	0.77899	0.778996	0.973499	1.0684	0.677075	1.09546	0.973958	0.651909	0.930436	0.885833	0.872087	1.00941	0.686559	1.01603	0.90257	0.951006	0.837231	0.879394	1.11629	1.05844	0.986186	1.07817	0.890982	1.06831	1.19902	0.261857	-0.14789	-0.072474	-0.256303	-0.185419	0.158708	0.0819366	-0.0200686	0.108591	0.0532738	1.27349
P35998	26S protease regulatory subunit 7 OS=Homo sapiens GN=PSMC2 PE=1 SV=3 - [PRS7_HUMAN]	80.4132	30.48	1	13	13	28	433	48.6031	5.94775	0.999518	0.695544	1.05156	0.948292	0.754464	0.908796	0.680943	0.897055	0.973958	0.651909	0.930436	0.885833	0.872087	1.00941	0.686559	1.01603	1.02624	1.06693	1.13018	1.07051	0.865125	0.900321	0.991821	0.882901	1.06872	0.891611	0.834278	-0.261399	0.0373728	0.0934704	0.17655	0.0982976	-0.209019	-0.151488	-0.0118489	-0.179676	0.0535292	1.27141
Q14573	Inositol 1,4,5-trisphosphate receptor type 3 OS=Homo sapiens GN=ITPR3 PE=1 SV=2 - [ITPR3_HUMAN]	19.757	1.91	1	4	6	9	2671	303.912	6.48096	0.881592	0.653266	0.851555	0.839272	0.909931	1.06421	0.781801	1.16677	0.973958	0.651909	0.930436	0.885833	0.872087	1.00941	0.686559	1.01603	0.905164	1.00208	0.915221	0.947439	1.04339	1.05428	1.13872	1.14836	0.93133	1.0965	1.17735	0.235546	-0.143749	0.00299959	-0.127807	-0.0778952	0.0612854	0.0762626	0.187419	0.199573	0.0535292	1.27141
P0DMV8	Heat shock 70 kDa protein 1A OS=Homo sapiens GN=HSPA1A PE=1 SV=1 - [HS71A_HUMAN]	238.402	28.71	2	12	18	87	641	70.009	5.65576	1.06693	0.69833	1.05503	1.01512	0.767354	0.931514	0.711488	0.91624	0.973958	0.651909	0.930436	0.885833	0.872087	1.00941	0.686559	1.01603	1.09545	1.07121	1.13391	1.14595	0.879906	0.922828	1.03631	0.901783	1.11468	0.912306	0.818444	-0.289044	0.131528	0.0992378	0.181308	0.196547	-0.184579	-0.115866	0.0514561	-0.149148	0.0558456	1.25301
C9JVN9	L-2-hydroxyglutarate dehydrogenase, mitochondrial OS=Homo sapiens GN=L2HGDH PE=1 SV=1 - [C9JVN9_HUMAN]	47.0103	11.56	2	5	5	18	441	48.4439	8.646	1.02187	0.707341	0.952801	0.94524	0.830215	0.957591	0.639225	1.02659	0.973958	0.651909	0.930436	0.885833	0.872087	1.00941	0.686559	1.01603	1.0492	1.08503	1.02404	1.06706	0.951987	0.948661	0.931057	1.01039	1.05813	0.950324	0.898117	-0.155025	0.0692839	0.117734	0.0342685	0.093646	-0.0709859	-0.076035	-0.103059	0.0149084	0.0558456	1.25301
P11279	Lysosome-associated membrane glycoprotein 1 OS=Homo sapiens GN=LAMP1 PE=1 SV=3 - [LAMP1_HUMAN]	46.4518	8.63	1	4	4	18	417	44.8538	8.74854	1.02494	0.690009	0.956313	0.913086	0.882525	0.99828	0.680428	1.01311	0.973958	0.651909	0.930436	0.885833	0.872087	1.00941	0.686559	1.01603	1.05235	1.05844	1.02781	1.03077	1.01197	0.988971	0.99107	0.997126	1.04156	0.994098	0.954435	-0.0672811	0.0736103	0.081944	0.0395761	0.0437159	0.0171655	-0.0160001	-0.0129416	-0.00415292	0.0558456	1.25301
Q96CT7	Coiled-coil domain-containing protein 124 OS=Homo sapiens GN=CCDC124 PE=1 SV=1 - [CC124_HUMAN]	35.0637	32.29	1	9	9	12	223	25.8196	9.53955	1.02142	0.703966	1.04387	0.999405	0.885577	1.01033	0.698931	0.992695	0.973958	0.651909	0.930436	0.885833	0.872087	1.00941	0.686559	1.01603	1.04873	1.07985	1.12191	1.12821	1.01547	1.00091	1.01802	0.977032	1.10088	1.00819	0.9158	-0.126896	0.0686501	0.110834	0.16596	0.174036	0.0221466	0.00130726	0.0257659	-0.0335219	0.0558456	1.25301
B8ZZX6	Metalloreductase STEAP3 OS=Homo sapiens GN=STEAP3 PE=1 SV=1 - [B8ZZX6_HUMAN]	0	6.56	2	2	2	2	457	50.596	7.69385	0.899943	0.626631	0.866379	0.79612	0.888485	1.09808	0.807124	1.05618	0.973958	0.651909	0.930436	0.885833	0.872087	1.00941	0.686559	1.01603	0.924006	0.961224	0.931153	0.898725	1.0188	1.08784	1.17561	1.03952	0.92758	1.06368	1.14673	0.19752	-0.114025	-0.0570555	-0.10291	-0.154048	0.0268751	0.121468	0.233406	0.0559152	0.0558456	1.25301
J3KTA4	Probable ATP-dependent RNA helicase DDX5 OS=Homo sapiens GN=DDX5 PE=1 SV=1 - [J3KTA4_HUMAN]	407.878	37.79	2	18	25	152	614	69.0438	8.85107	0.868199	0.590367	0.864869	0.827711	0.983006	0.997029	0.787643	1.06593	0.973958	0.651909	0.930436	0.885833	0.872087	1.00941	0.686559	1.01603	0.891413	0.905596	0.92953	0.934387	1.12719	0.987732	1.14723	1.04911	0.917563	1.08815	1.18591	0.245998	-0.165834	-0.14306	-0.105426	-0.0979077	0.172729	-0.0178085	0.198158	0.0691694	0.05613	1.2508
O75052	Carboxyl-terminal PDZ ligand of neuronal nitric oxide synthase protein OS=Homo sapiens GN=NOS1AP PE=1 SV=3 - [CAPON_HUMAN]	6.38532	3.56	1	2	2	2	506	56.1148	6.30322	0.794694	0.479295	0.688169	0.668601	0.811639	0.996773	0.576034	1.0222	0.973958	0.651909	0.930436	0.885833	0.872087	1.00941	0.686559	1.01603	0.815943	0.735218	0.739619	0.754771	0.930686	0.987478	0.839016	1.00607	0.747195	0.959082	1.28358	0.360169	-0.29346	-0.443756	-0.435145	-0.405888	-0.103633	-0.0181791	-0.253231	0.00872913	0.0562809	1.24964
Q14683	Structural maintenance of chromosomes protein 1A OS=Homo sapiens GN=SMC1A PE=1 SV=2 - [SMC1A_HUMAN]	137.106	19.22	1	25	25	56	1233	143.144	7.63525	0.899651	0.589973	0.809331	0.753103	1.11457	1.03786	0.74897	1.0878	0.973958	0.651909	0.930436	0.885833	0.872087	1.00941	0.686559	1.01603	0.923706	0.904992	0.869841	0.850164	1.27805	1.02818	1.0909	1.07064	0.887417	1.08077	1.21789	0.284379	-0.114495	-0.144022	-0.201177	-0.234187	0.353946	0.0400949	0.125524	0.0984743	0.056798	1.24567
P46940	Ras GTPase-activating-like protein IQGAP1 OS=Homo sapiens GN=IQGAP1 PE=1 SV=1 - [IQGA1_HUMAN]	109.79	15.27	1	24	26	43	1657	189.134	6.48096	0.948688	0.652186	0.953703	0.87168	0.912414	1.06043	0.728815	1.10495	0.973958	0.651909	0.930436	0.885833	0.872087	1.00941	0.686559	1.01603	0.974055	1.00042	1.02501	0.984023	1.04624	1.05054	1.06155	1.08752	0.992224	1.05605	1.06432	0.0899354	-0.0379254	0.000612484	0.0356324	-0.0232356	0.0652174	0.0711379	0.0861692	0.121037	0.056798	1.24567
Q9BVK6	Transmembrane emp24 domain-containing protein 9 OS=Homo sapiens GN=TMED9 PE=1 SV=2 - [TMED9_HUMAN]	53.2904	17.87	1	4	6	19	235	27.2602	8.01611	0.907856	0.523081	0.838698	0.831692	0.953166	1.08	0.708859	1.06269	0.973958	0.651909	0.930436	0.885833	0.872087	1.00941	0.686559	1.01603	0.932131	0.802383	0.901403	0.938882	1.09297	1.06993	1.03248	1.04592	0.916767	1.05792	1.15397	0.206607	-0.101395	-0.317637	-0.149755	-0.0909843	0.128256	0.0975109	0.0461144	0.0647712	0.0578035	1.23805
O00754	Lysosomal alpha-mannosidase OS=Homo sapiens GN=MAN2B1 PE=1 SV=3 - [MA2B1_HUMAN]	30.8148	8.31	1	9	9	13	1011	113.672	7.28369	1.15455	0.683843	1.00161	0.969787	0.8301	0.987322	0.660239	0.899598	0.973958	0.651909	0.930436	0.885833	0.872087	1.00941	0.686559	1.01603	1.18542	1.04898	1.0765	1.09477	0.951855	0.978115	0.961665	0.885404	1.08564	0.95676	0.881289	-0.182313	0.245404	0.0689933	0.106349	0.130633	-0.0711859	-0.0319239	-0.0563942	-0.175593	0.0578035	1.23805
P42166	Lamina-associated polypeptide 2, isoform alpha OS=Homo sapiens GN=TMPO PE=1 SV=2 - [LAP2A_HUMAN]	119.113	27.38	1	9	16	39	694	75.4456	7.66455	0.922306	0.595092	0.909976	0.829235	0.976412	1.07768	0.685027	1.11575	0.973958	0.651909	0.930436	0.885833	0.872087	1.00941	0.686559	1.01603	0.946967	0.912844	0.97801	0.936108	1.11963	1.06763	0.997769	1.09815	0.941538	1.08289	1.15013	0.201792	-0.0786133	-0.131559	-0.0320793	-0.0952532	0.163019	0.0944078	-0.00322252	0.135071	0.059086	1.22852
Q9BX68	Histidine triad nucleotide-binding protein 2, mitochondrial OS=Homo sapiens GN=HINT2 PE=1 SV=1 - [HINT2_HUMAN]	21.8228	36.81	1	4	4	8	163	17.1512	9.15869	1.03057	0.716847	0.947527	0.970526	0.771857	1.00368	0.633367	0.963123	0.973958	0.651909	0.930436	0.885833	0.872087	1.00941	0.686559	1.01603	1.05813	1.09961	1.01837	1.09561	0.885069	0.994317	0.922525	0.947927	1.07687	0.935226	0.868469	-0.203453	0.0815105	0.136993	0.0262593	0.131732	-0.176138	-0.00822206	-0.116341	-0.0771521	0.0593961	1.22624
C9J384	Protein CMSS1 (Fragment) OS=Homo sapiens GN=CMSS1 PE=1 SV=1 - [C9J384_HUMAN]	6.99741	6.22	2	1	2	3	225	26.2114	9.87646	0.861743	0.54105	0.739821	0.726873	0.928567	0.981163	0.767223	0.949925	0.973958	0.651909	0.930436	0.885833	0.872087	1.00941	0.686559	1.01603	0.884785	0.829946	0.795134	0.820553	1.06476	0.972014	1.11749	0.934937	0.82525	1.01839	1.23404	0.303386	-0.176602	-0.26891	-0.330731	-0.285331	0.0905341	-0.0409509	0.160263	-0.0970597	0.0602261	1.22022
Q9H3G5	Probable serine carboxypeptidase CPVL OS=Homo sapiens GN=CPVL PE=1 SV=2 - [CPVL_HUMAN]	22.8857	12.61	1	6	6	10	476	54.1291	5.61768	1.09148	0.6659	0.957645	0.854432	0.754071	0.904685	0.625328	0.919598	0.973958	0.651909	0.930436	0.885833	0.872087	1.00941	0.686559	1.01603	1.12067	1.02146	1.02924	0.964552	0.864674	0.896249	0.910815	0.905089	1.02535	0.900669	0.8784	-0.187051	0.164359	0.0306345	0.0415833	-0.0520691	-0.209772	-0.158028	-0.13477	-0.143869	0.0603158	1.21957
O60287	Nucleolar pre-ribosomal-associated protein 1 OS=Homo sapiens GN=URB1 PE=1 SV=4 - [NPA1P_HUMAN]	15.9363	1.5	1	3	3	7	2271	254.227	6.46826	0.80689	0.66615	0.88278	0.782885	1.03385	1.1156	0.785048	1.12035	0.973958	0.651909	0.930436	0.885833	0.872087	1.00941	0.686559	1.01603	0.828465	1.02184	0.948781	0.883784	1.18549	1.1052	1.14345	1.10267	0.916283	1.12432	1.22705	0.295194	-0.271487	0.0311762	-0.0758524	-0.178234	0.245486	0.144301	0.193397	0.141004	0.0603166	1.21956
C9JZR2	Catenin delta-1 OS=Homo sapiens GN=CTNND1 PE=1 SV=2 - [C9JZR2_HUMAN]	129.113	29.42	2	24	24	49	938	104.784	6.87354	0.847008	0.59704	0.842967	0.79753	0.880896	1.13704	0.668568	1.08538	0.973958	0.651909	0.930436	0.885833	0.872087	1.00941	0.686559	1.01603	0.869656	0.915833	0.905991	0.900317	1.0101	1.12644	0.973796	1.06826	0.903154	1.03918	1.15061	0.2024	-0.201483	-0.126843	-0.142431	-0.151495	0.0145004	0.171771	-0.0383085	0.0952577	0.0605527	1.21787
P22223	Cadherin-3 OS=Homo sapiens GN=CDH3 PE=1 SV=2 - [CADH3_HUMAN]	27.4667	7.96	1	4	6	12	829	91.3616	4.75439	0.937804	0.584936	0.844402	0.849568	0.901169	1.15292	0.703007	1.10789	0.973958	0.651909	0.930436	0.885833	0.872087	1.00941	0.686559	1.01603	0.962879	0.897266	0.907533	0.959061	1.03335	1.14217	1.02396	1.09041	0.933297	1.06188	1.13777	0.186213	-0.0545729	-0.156393	-0.139977	-0.0603054	0.0473265	0.191772	0.034156	0.124874	0.0605527	1.21787
H3BS10	Beta-hexosaminidase OS=Homo sapiens GN=HEXA PE=1 SV=1 - [H3BS10_HUMAN]	32.2065	10.22	3	5	6	15	509	58.4032	5.24951	1.10626	0.717446	0.978061	0.98142	0.869801	1.01231	0.66299	1.05259	0.973958	0.651909	0.930436	0.885833	0.872087	1.00941	0.686559	1.01603	1.13584	1.10053	1.05119	1.10791	0.997379	1.00287	0.965671	1.03598	1.10422	1.00012	0.905731	-0.142846	0.183765	0.138198	0.072018	0.147837	-0.00378592	0.0041352	-0.0503962	0.050992	0.0606854	1.21692
Q99653	Calcineurin B homologous protein 1 OS=Homo sapiens GN=CHP1 PE=1 SV=3 - [CHP1_HUMAN]	9.56037	25.13	1	4	4	10	195	22.4423	5.09717	1.04343	0.708278	1.07207	0.97631	0.895933	0.961242	0.617937	0.990324	0.973958	0.651909	0.930436	0.885833	0.872087	1.00941	0.686559	1.01603	1.07133	1.08647	1.15222	1.10214	1.02734	0.952279	0.900049	0.974698	1.0943	0.963488	0.880458	-0.183673	0.0994049	0.119645	0.20442	0.140306	0.0389188	-0.0705442	-0.151924	-0.0369727	0.0611186	1.21383
O43395	U4/U6 small nuclear ribonucleoprotein Prp3 OS=Homo sapiens GN=PRPF3 PE=1 SV=2 - [PRPF3_HUMAN]	51.1305	20.35	1	13	13	20	683	77.4809	9.49561	0.965342	0.610777	0.844807	0.83754	0.979794	1.07372	0.695052	1.09419	0.973958	0.651909	0.930436	0.885833	0.872087	1.00941	0.686559	1.01603	0.991153	0.936905	0.907969	0.945483	1.1235	1.06371	1.01237	1.07693	0.941194	1.07032	1.13719	0.185477	-0.0128196	-0.0940254	-0.139285	-0.0808765	0.168006	0.0891061	0.0177379	0.106922	0.061677	1.20988
D6RIY6	Exosome complex component RRP45 OS=Homo sapiens GN=EXOSC9 PE=1 SV=1 - [D6RIY6_HUMAN]	23.6605	9.93	2	4	4	8	423	46.948	5.16064	0.86548	0.650909	0.893454	0.822815	0.934067	1.05935	0.811654	1.12673	0.973958	0.651909	0.930436	0.885833	0.872087	1.00941	0.686559	1.01603	0.888622	0.998465	0.960253	0.92886	1.07107	1.04947	1.18221	1.10895	0.944557	1.09001	1.15399	0.206636	-0.170358	-0.00221559	-0.0585141	-0.106466	0.0990538	0.0696616	0.241482	0.149201	0.061677	1.20988
P60174	Triosephosphate isomerase OS=Homo sapiens GN=TPI1 PE=1 SV=3 - [TPIS_HUMAN]	60.6662	39.16	1	10	10	22	286	30.7717	5.92236	1.10339	0.690288	1.07017	0.992488	0.709062	0.823555	0.702369	0.851466	0.973958	0.651909	0.930436	0.885833	0.872087	1.00941	0.686559	1.01603	1.1329	1.05887	1.15019	1.1204	0.813063	0.815875	1.02303	0.838031	1.12665	0.826953	0.733994	-0.446159	0.180015	0.0825275	0.201868	0.164015	-0.29856	-0.293579	0.0328465	-0.254924	0.0617212	1.20957
P84090	Enhancer of rudimentary homolog OS=Homo sapiens GN=ERH PE=1 SV=1 - [ERH_HUMAN]	51.7766	37.5	1	4	4	19	104	12.251	5.92236	0.865856	0.582734	0.834386	0.754949	0.851931	0.964163	0.715714	1.10435	0.973958	0.651909	0.930436	0.885833	0.872087	1.00941	0.686559	1.01603	0.889008	0.893888	0.896768	0.852248	0.976888	0.955172	1.04247	1.08692	0.891448	1.00968	1.13263	0.179671	-0.169732	-0.161834	-0.157193	-0.230655	-0.0337346	-0.0661673	0.0599992	0.120251	0.0617212	1.20957
K7ELW0	Protein deglycase DJ-1 OS=Homo sapiens GN=PARK7 PE=1 SV=1 - [K7ELW0_HUMAN]	46.106	52.07	2	10	10	19	169	17.8985	7.86963	1.11203	0.668986	1.02438	1.00977	0.714138	0.889008	0.687778	0.905617	0.973958	0.651909	0.930436	0.885833	0.872087	1.00941	0.686559	1.01603	1.14177	1.02619	1.10097	1.13992	0.818884	0.880718	1.00178	0.891328	1.12044	0.886023	0.790779	-0.338653	0.191268	0.0373042	0.138775	0.188927	-0.288268	-0.183248	0.00255998	-0.165972	0.0625105	1.20405
B7WP74	Pre-mRNA-splicing factor CWC22 homolog (Fragment) OS=Homo sapiens GN=CWC22 PE=1 SV=1 - [B7WP74_HUMAN]	9.37743	3.36	2	3	3	4	745	85.5238	5.70654	0.925818	0.582671	0.939855	0.801879	1.09926	1.08578	0.749466	1.13711	0.973958	0.651909	0.930436	0.885833	0.872087	1.00941	0.686559	1.01603	0.950573	0.893791	1.01012	0.905227	1.2605	1.07566	1.09163	1.11917	0.9279	1.1054	1.19129	0.252526	-0.0731312	-0.161991	0.0145317	-0.143649	0.333991	0.105218	0.12648	0.16243	0.0625105	1.20405
F8VUA2	Charged multivesicular body protein 1a OS=Homo sapiens GN=CHMP1A PE=1 SV=1 - [F8VUA2_HUMAN]	9.24888	13.81	3	3	3	5	181	19.5191	9.24658	1.10042	0.725	1.15341	1.00792	0.668682	0.951869	0.650833	0.965778	0.973958	0.651909	0.930436	0.885833	0.872087	1.00941	0.686559	1.01603	1.12985	1.11212	1.23964	1.13782	0.766761	0.942993	0.947964	0.95054	1.13383	0.945478	0.833877	-0.262093	0.176125	0.153309	0.309921	0.186275	-0.383152	-0.0846816	-0.0770965	-0.073181	0.0625105	1.20405
F8W8Y7	Armadillo repeat-containing X-linked protein 4 OS=Homo sapiens GN=ARMCX4 PE=1 SV=3 - [F8W8Y7_HUMAN]	9.08552	2.27	1	4	4	4	2290	235.819	5.8335	0.910526	0.607201	0.839612	0.752263	0.885054	1.14017	0.692512	1.07563	0.973958	0.651909	0.930436	0.885833	0.872087	1.00941	0.686559	1.01603	0.934872	0.931419	0.902385	0.849216	1.01487	1.12954	1.00867	1.05866	0.916902	1.03677	1.13073	0.177251	-0.0971589	-0.102497	-0.148185	-0.235796	0.0212942	0.175738	0.0124552	0.0822433	0.0625105	1.20405
C9J6G3	Geranylgeranyl pyrophosphate synthase (Fragment) OS=Homo sapiens GN=GGPS1 PE=1 SV=1 - [C9J6G3_HUMAN]	4.7062	7.83	3	2	2	2	230	26.6147	5.80811	1.16707	0.743832	1.21648	0.921157	0.727835	0.866847	0.691602	0.873844	0.973958	0.651909	0.930436	0.885833	0.872087	1.00941	0.686559	1.01603	1.19827	1.141	1.30743	1.03988	0.834591	0.858764	1.00735	0.860057	1.16964	0.85941	0.734765	-0.444645	0.260959	0.190305	0.386737	0.0564135	-0.260859	-0.219666	0.0105579	-0.217496	0.0625105	1.20405
P56182	Ribosomal RNA processing protein 1 homolog A OS=Homo sapiens GN=RRP1 PE=1 SV=1 - [RRP1_HUMAN]	45.6634	19.96	1	9	9	19	461	52.8066	9.33447	0.827301	0.584402	0.755693	0.747661	0.909081	0.994073	0.877127	1.10305	0.973958	0.651909	0.930436	0.885833	0.872087	1.00941	0.686559	1.01603	0.849422	0.896447	0.812192	0.844021	1.04242	0.984803	1.27757	1.08564	0.846721	1.06403	1.25665	0.329581	-0.235447	-0.157709	-0.300107	-0.24465	0.0599375	-0.0220931	0.353402	0.118548	0.0632498	1.19894
Q6YN16	Hydroxysteroid dehydrogenase-like protein 2 OS=Homo sapiens GN=HSDL2 PE=1 SV=1 - [HSDL2_HUMAN]	6.08292	7.18	1	3	3	4	418	45.3655	7.98682	1.00163	0.617119	0.909886	0.881573	0.784534	0.873801	0.632309	0.924454	0.973958	0.651909	0.930436	0.885833	0.872087	1.00941	0.686559	1.01603	1.02841	0.946632	0.977914	0.995191	0.899606	0.865653	0.920983	0.909868	0.986553	0.904737	0.917069	-0.124898	0.0404186	-0.0791239	-0.0322206	-0.00695404	-0.152635	-0.208139	-0.118754	-0.136271	0.0632498	1.19894
Q9Y6Y8	SEC23-interacting protein OS=Homo sapiens GN=SEC23IP PE=1 SV=1 - [S23IP_HUMAN]	21.5252	5	1	3	4	9	1000	111.007	5.5415	1.02766	0.64473	0.889799	0.864261	0.718407	0.8595	0.637619	0.856031	0.973958	0.651909	0.930436	0.885833	0.872087	1.00941	0.686559	1.01603	1.05514	0.988988	0.956325	0.975648	0.823779	0.851485	0.928717	0.842525	0.982318	0.847005	0.862252	-0.213819	0.0774316	-0.0159757	-0.0644271	-0.0355673	-0.279671	-0.231946	-0.106688	-0.247209	0.0639011	1.19449
Q9NSD9	Phenylalanine--tRNA ligase beta subunit OS=Homo sapiens GN=FARSB PE=1 SV=3 - [SYFB_HUMAN]	55.7604	21.22	1	12	12	21	589	66.0735	6.84424	1.06023	0.692939	1.06726	0.923296	0.734206	0.932306	0.662731	0.972264	0.973958	0.651909	0.930436	0.885833	0.872087	1.00941	0.686559	1.01603	1.08858	1.06294	1.14705	1.04229	0.841895	0.923612	0.965294	0.956923	1.07576	0.940268	0.874051	-0.194211	0.122446	0.0880567	0.197931	0.0597597	-0.248287	-0.114641	-0.0509593	-0.0635252	0.0640434	1.19353
O95782	AP-2 complex subunit alpha-1 OS=Homo sapiens GN=AP2A1 PE=1 SV=3 - [AP2A1_HUMAN]	182.297	26.1	1	18	24	73	977	107.478	7.03467	0.944393	0.635172	0.867599	0.843148	0.896167	1.02993	0.69241	1.09722	0.973958	0.651909	0.930436	0.885833	0.872087	1.00941	0.686559	1.01603	0.969645	0.974325	0.932465	0.951814	1.02761	1.02032	1.00852	1.07991	0.96073	1.02397	1.06582	0.0919665	-0.0444716	-0.0375244	-0.100878	-0.0712482	0.0392959	0.0290232	0.0122424	0.110912	0.0653371	1.18484
P69849	Nodal modulator 3 OS=Homo sapiens GN=NOMO3 PE=3 SV=2 - [NOMO3_HUMAN]	142.527	21.19	2	23	23	61	1222	134.049	5.66846	0.893928	0.639146	0.870702	0.831042	0.887777	1.09611	0.690565	1.03948	0.973958	0.651909	0.930436	0.885833	0.872087	1.00941	0.686559	1.01603	0.91783	0.980421	0.9358	0.938148	1.01799	1.08589	1.00583	1.02307	0.936974	1.02053	1.08918	0.123242	-0.123701	-0.0285266	-0.0957281	-0.0921129	0.0257255	0.118878	0.00839332	0.0329113	0.0653371	1.18484
Q9BUQ8	Probable ATP-dependent RNA helicase DDX23 OS=Homo sapiens GN=DDX23 PE=1 SV=3 - [DDX23_HUMAN]	114.963	25.24	1	20	20	41	820	95.5239	9.5542	0.840041	0.622492	0.903188	0.80424	0.971213	1.10057	0.686285	1.1163	0.973958	0.651909	0.930436	0.885833	0.872087	1.00941	0.686559	1.01603	0.862503	0.954875	0.970715	0.907892	1.11367	1.09031	0.999602	1.09868	0.931383	1.0945	1.17513	0.232821	-0.213399	-0.0666169	-0.0428802	-0.139407	0.155316	0.124739	-0.000574851	0.135776	0.0653371	1.18484
Q10570	Cleavage and polyadenylation specificity factor subunit 1 OS=Homo sapiens GN=CPSF1 PE=1 SV=2 - [CPSF1_HUMAN]	78.5382	11.99	1	18	18	30	1443	160.782	6.40479	0.912679	0.648972	0.876277	0.792024	0.974144	1.02583	0.734286	1.076	0.973958	0.651909	0.930436	0.885833	0.872087	1.00941	0.686559	1.01603	0.937082	0.995495	0.941791	0.894101	1.11703	1.01627	1.06952	1.05902	0.939437	1.06427	1.13288	0.179993	-0.0937522	-0.00651444	-0.0865206	-0.16149	0.159664	0.0232811	0.0969582	0.0827296	0.0653371	1.18484
Q92616	eIF-2-alpha kinase activator GCN1 OS=Homo sapiens GN=GCN1 PE=1 SV=6 - [GCN1_HUMAN]	78.5123	12.73	1	29	29	40	2671	292.572	7.47412	0.854962	0.572782	0.861061	0.801651	1.02958	1.02159	0.794376	1.01374	0.973958	0.651909	0.930436	0.885833	0.872087	1.00941	0.686559	1.01603	0.877823	0.878622	0.925438	0.904969	1.18059	1.01206	1.15704	0.997748	0.891796	1.08455	1.21614	0.282314	-0.187999	-0.186686	-0.111792	-0.144059	0.239513	0.0172996	0.210439	-0.00325215	0.0653371	1.18484
A0A0J9YYL3	Poly(U)-binding-splicing factor PUF60 (Fragment) OS=Homo sapiens GN=PUF60 PE=1 SV=1 - [A0A0J9YYL3_HUMAN]	73.6968	27.52	5	11	11	34	505	54.592	5.33838	0.868102	0.571359	0.871466	0.800074	1.02618	1.08133	0.66592	1.17049	0.973958	0.651909	0.930436	0.885833	0.872087	1.00941	0.686559	1.01603	0.891314	0.87644	0.936621	0.903188	1.1767	1.07124	0.969938	1.15202	0.897251	1.11163	1.23893	0.309097	-0.165994	-0.190273	-0.0944621	-0.146901	0.234747	0.0992858	-0.0440353	0.20417	0.0653371	1.18484
Q9HCC0	Methylcrotonoyl-CoA carboxylase beta chain, mitochondrial OS=Homo sapiens GN=MCCC2 PE=1 SV=1 - [MCCB_HUMAN]	70.986	26.64	1	12	12	23	563	61.2944	7.6792	0.995554	0.696178	0.916723	0.941735	0.833031	0.920695	0.572271	0.912667	0.973958	0.651909	0.930436	0.885833	0.872087	1.00941	0.686559	1.01603	1.02217	1.06791	0.985262	1.06311	0.955215	0.91211	0.833535	0.898266	1.04264	0.905188	0.868169	-0.203952	0.0316407	0.0947846	-0.0214212	0.0882868	-0.0661022	-0.132721	-0.262685	-0.154785	0.0653371	1.18484
A0A0A0MR66	RNA binding motif protein 10, isoform CRA_d OS=Homo sapiens GN=RBM10 PE=1 SV=1 - [A0A0A0MR66_HUMAN]	68.1009	12.66	1	11	13	25	995	110.299	6.27783	0.891908	0.614135	0.831075	0.797623	0.997785	1.07084	0.666714	1.0667	0.973958	0.651909	0.930436	0.885833	0.872087	1.00941	0.686559	1.01603	0.915756	0.942056	0.89321	0.900422	1.14414	1.06086	0.971095	1.04987	0.908089	1.05536	1.16218	0.216836	-0.126965	-0.0861152	-0.162929	-0.151326	0.194258	0.0852292	-0.0423163	0.0702148	0.0653371	1.18484
Q5T5X7	BEN domain-containing protein 3 OS=Homo sapiens GN=BEND3 PE=1 SV=1 - [BEND3_HUMAN]	56.0646	14.49	1	10	10	21	828	94.4154	5.42725	0.779597	0.582885	0.772128	0.76798	0.838658	1.17787	0.681827	1.09565	0.973958	0.651909	0.930436	0.885833	0.872087	1.00941	0.686559	1.01603	0.800442	0.89412	0.829856	0.866958	0.961668	1.16688	0.993108	1.07836	0.848407	1.03573	1.2208	0.287825	-0.321131	-0.16146	-0.269068	-0.205966	-0.0563898	0.22266	-0.00997738	0.108839	0.0653371	1.18484
F5H7F6	Microsomal glutathione S-transferase 1 (Fragment) OS=Homo sapiens GN=MGST1 PE=1 SV=1 - [F5H7F6_HUMAN]	51.9137	18.18	3	2	2	16	77	8.88048	8.79248	0.871741	0.61927	0.775437	0.836538	1.01115	1.05433	0.6992	1.13496	0.973958	0.651909	0.930436	0.885833	0.872087	1.00941	0.686559	1.01603	0.89505	0.949933	0.833412	0.944353	1.15946	1.0445	1.01841	1.11705	0.919701	1.08077	1.17514	0.232828	-0.15996	-0.0741029	-0.262898	-0.0826023	0.213455	0.0628066	0.026321	0.159697	0.0653371	1.18484
E9PFH4	Transportin-3 OS=Homo sapiens GN=TNPO3 PE=1 SV=1 - [E9PFH4_HUMAN]	30.5886	7.58	3	6	6	11	857	96.6074	5.65576	1.03073	0.763793	0.995811	0.979934	0.87234	0.99064	0.69106	1.01413	0.973958	0.651909	0.930436	0.885833	0.872087	1.00941	0.686559	1.01603	1.05829	1.17162	1.07026	1.10623	1.00029	0.981403	1.00656	0.998128	1.08825	0.999209	0.918183	-0.123146	0.0817325	0.228511	0.0979653	0.14565	0.000418464	-0.027083	0.00942697	-0.00270299	0.0653371	1.18484
Q9HC36	rRNA methyltransferase 3, mitochondrial OS=Homo sapiens GN=MRM3 PE=1 SV=2 - [MRM3_HUMAN]	30.0891	10.24	1	4	4	14	420	46.9904	8.73389	0.986297	0.69487	1.01245	0.915386	0.858244	0.979092	0.642506	0.930768	0.973958	0.651909	0.930436	0.885833	0.872087	1.00941	0.686559	1.01603	1.01267	1.0659	1.08815	1.03336	0.984127	0.969962	0.935835	0.916083	1.04963	0.952899	0.907841	-0.139488	0.0181627	0.0920725	0.121874	0.0473454	-0.0230835	-0.0440001	-0.0956734	-0.126451	0.0653371	1.18484
F8WF48	Translocation protein SEC62 OS=Homo sapiens GN=SEC62 PE=1 SV=1 - [F8WF48_HUMAN]	29.6043	54.12	2	5	5	11	85	9.86401	9.48096	0.953688	0.639619	0.833366	0.824857	0.919835	1.15477	0.744819	1.04711	0.973958	0.651909	0.930436	0.885833	0.872087	1.00941	0.686559	1.01603	0.979188	0.981147	0.895673	0.931166	1.05475	1.144	1.08486	1.03058	0.955177	1.06981	1.12001	0.163508	-0.0303426	-0.0274587	-0.158956	-0.10289	0.0769033	0.194085	0.117507	0.0434631	0.0653371	1.18484
Q9NRV9	Heme-binding protein 1 OS=Homo sapiens GN=HEBP1 PE=1 SV=1 - [HEBP1_HUMAN]	29.2841	31.22	1	5	5	11	189	21.0835	5.79541	1.0372	0.705625	0.966848	0.965341	0.843803	1.03507	0.670779	0.95455	0.973958	0.651909	0.930436	0.885833	0.872087	1.00941	0.686559	1.01603	1.06493	1.0824	1.03913	1.08976	0.967568	1.02542	0.977016	0.939488	1.07366	0.972292	0.905583	-0.143081	0.0907603	0.11423	0.0553825	0.124005	-0.0475651	0.0362157	-0.0335457	-0.0900526	0.0653371	1.18484
D6RBS5	ELMO domain-containing protein 2 (Fragment) OS=Homo sapiens GN=ELMOD2 PE=1 SV=7 - [D6RBS5_HUMAN]	25.0276	19.05	2	3	3	8	168	20.1913	9.08545	1.02213	0.698892	0.93139	0.888869	0.830804	0.929949	0.665135	0.96217	0.973958	0.651909	0.930436	0.885833	0.872087	1.00941	0.686559	1.01603	1.04946	1.07207	1.00103	1.00343	0.952662	0.921277	0.968796	0.946989	1.02644	0.949825	0.925357	-0.111919	0.0696443	0.100397	0.00147844	0.00493599	-0.0699642	-0.118293	-0.0457357	-0.0785804	0.0653371	1.18484
O75970	Multiple PDZ domain protein OS=Homo sapiens GN=MPDZ PE=1 SV=2 - [MPDZ_HUMAN]	21.86	2.13	2	4	4	8	2070	221.481	5.05908	0.871413	0.597871	0.872523	0.855832	0.947131	1.10974	0.683992	1.04568	0.973958	0.651909	0.930436	0.885833	0.872087	1.00941	0.686559	1.01603	0.894713	0.917108	0.937757	0.966133	1.08605	1.09939	0.996261	1.02918	0.927432	1.05762	1.14037	0.189504	-0.160503	-0.124836	-0.0927147	-0.049706	0.119093	0.136709	-0.00540367	0.0414994	0.0653371	1.18484
Q9NPD3	Exosome complex component RRP41 OS=Homo sapiens GN=EXOSC4 PE=1 SV=3 - [EXOS4_HUMAN]	19.2575	17.96	1	4	4	6	245	26.3665	6.52197	0.911309	0.55331	0.801803	0.714944	0.888336	1.02394	0.649504	1.03431	0.973958	0.651909	0.930436	0.885833	0.872087	1.00941	0.686559	1.01603	0.935676	0.848753	0.86175	0.807087	1.01863	1.01439	0.946028	1.01799	0.855251	1.01619	1.18818	0.24875	-0.0959188	-0.236583	-0.214659	-0.309204	0.026634	0.0206104	-0.0800448	0.0257267	0.0653371	1.18484
A6PW57	Phosphatidylinositol 4-phosphate 5-kinase type-1 alpha OS=Homo sapiens GN=PIP5K1A PE=1 SV=2 - [A6PW57_HUMAN]	19.0657	3.82	2	3	3	8	550	61.2189	8.33838	0.888373	0.620456	0.829039	0.827783	0.910792	1.03108	0.68318	1.13532	0.973958	0.651909	0.930436	0.885833	0.872087	1.00941	0.686559	1.01603	0.912127	0.951751	0.891022	0.934469	1.04438	1.02146	0.995079	1.11741	0.923298	1.03292	1.11873	0.161864	-0.132694	-0.0713432	-0.166468	-0.0977808	0.0626507	0.0306364	-0.00711769	0.160154	0.0653371	1.18484
Q8NHP8	Putative phospholipase B-like 2 OS=Homo sapiens GN=PLBD2 PE=1 SV=2 - [PLBL2_HUMAN]	18.4675	6.96	1	4	4	6	589	65.43	6.80029	0.990868	0.755272	0.961845	0.948478	0.774022	0.90306	0.582327	0.985665	0.973958	0.651909	0.930436	0.885833	0.872087	1.00941	0.686559	1.01603	1.01736	1.15855	1.03376	1.07072	0.887552	0.894639	0.848182	0.970113	1.05224	0.891095	0.846857	-0.239809	0.0248337	0.212326	0.0478976	0.0985795	-0.172097	-0.160622	-0.237553	-0.0437756	0.0653371	1.18484
O60566	Mitotic checkpoint serine/threonine-protein kinase BUB1 beta OS=Homo sapiens GN=BUB1B PE=1 SV=3 - [BUB1B_HUMAN]	8.76426	2.38	1	3	3	4	1050	119.47	5.2749	0.992613	0.65362	0.968168	0.956494	0.775648	0.951702	0.666332	0.925842	0.973958	0.651909	0.930436	0.885833	0.872087	1.00941	0.686559	1.01603	1.01915	1.00262	1.04055	1.07977	0.889416	0.942827	0.970539	0.911234	1.02985	0.92703	0.900158	-0.15175	0.0273718	0.00378021	0.0573501	0.110721	-0.16907	-0.0849352	-0.043142	-0.134107	0.0653371	1.18484
M0QZH0	Reticulocalbin-3 (Fragment) OS=Homo sapiens GN=RCN3 PE=1 SV=1 - [M0QZH0_HUMAN]	8.40628	20.71	2	3	3	3	169	19.8007	4.98291	0.843651	0.572523	0.902648	0.865757	0.929499	1.34388	0.782041	1.18469	0.973958	0.651909	0.930436	0.885833	0.872087	1.00941	0.686559	1.01603	0.866209	0.878226	0.970134	0.977337	1.06583	1.33134	1.13907	1.166	0.92418	1.15253	1.24709	0.318565	-0.207213	-0.187337	-0.0437436	-0.0330719	0.0919818	0.412884	0.187862	0.221562	0.0653371	1.18484
H7C1F9	Ral GTPase-activating protein subunit alpha-2 (Fragment) OS=Homo sapiens GN=RALGAPA2 PE=1 SV=1 - [H7C1F9_HUMAN]	5.78498	1.21	2	2	2	2	1740	194.918	5.89697	0.946021	0.700914	0.982194	0.92803	1.04187	1.33453	0.777388	1.28048	0.973958	0.651909	0.930436	0.885833	0.872087	1.00941	0.686559	1.01603	0.971316	1.07517	1.05563	1.04764	1.19469	1.32208	1.1323	1.26028	1.05163	1.22748	1.16722	0.223075	-0.0419874	0.104566	0.0781006	0.0671371	0.256635	0.402815	0.179252	0.333743	0.0653371	1.18484
I3L3H7	Collagen alpha-1(I) chain (Fragment) OS=Homo sapiens GN=COL1A1 PE=1 SV=1 - [I3L3H7_HUMAN]	5.08213	12.99	2	2	2	2	154	16.35	5.69385	1.14341	0.827377	0.99329	1.0845	0.798962	0.983517	0.712173	0.99458	0.973958	0.651909	0.930436	0.885833	0.872087	1.00941	0.686559	1.01603	1.17398	1.26916	1.06755	1.22427	0.91615	0.974346	1.03731	0.978887	1.19913	0.976616	0.814441	-0.296118	0.231407	0.343874	0.0943078	0.291923	-0.126344	-0.0374944	0.0528436	-0.0307855	0.0653371	1.18484
M0R261	6-phosphogluconolactonase (Fragment) OS=Homo sapiens GN=PGLS PE=1 SV=1 - [M0R261_HUMAN]	4.87594	12.5	2	2	2	3	216	22.9821	5.85889	1.17458	0.758602	1.20884	0.977624	0.724887	1.02068	0.682505	0.943279	0.973958	0.651909	0.930436	0.885833	0.872087	1.00941	0.686559	1.01603	1.20599	1.16366	1.29922	1.10362	0.831209	1.01116	0.994096	0.928396	1.18483	0.961246	0.811297	-0.301697	0.270218	0.218671	0.377643	0.142246	-0.266716	0.0160182	-0.00854341	-0.107188	0.0653371	1.18484
P49590	Probable histidine--tRNA ligase, mitochondrial OS=Homo sapiens GN=HARS2 PE=1 SV=1 - [SYHM_HUMAN]	40.697	11.86	1	2	6	16	506	56.8517	8.23584	1.00075	0.724415	1.0326	0.970063	0.782572	0.990252	0.677471	0.99731	0.973958	0.651909	0.930436	0.885833	0.872087	1.00941	0.686559	1.01603	1.02751	1.11122	1.1098	1.09509	0.897356	0.981018	0.986763	0.981574	1.10244	0.981296	0.890109	-0.167945	0.0391562	0.152145	0.150302	0.131045	-0.156248	-0.0276489	-0.0192239	-0.026831	0.0655813	1.18322
O95433	Activator of 90 kDa heat shock protein ATPase homolog 1 OS=Homo sapiens GN=AHSA1 PE=1 SV=1 - [AHSA1_HUMAN]	20.2161	18.64	1	6	7	10	338	38.2503	5.52881	1.16721	0.774449	1.13994	1.08895	0.774655	0.911664	0.745261	1.05916	0.973958	0.651909	0.930436	0.885833	0.872087	1.00941	0.686559	1.01603	1.19842	1.18797	1.22516	1.22929	0.888278	0.903163	1.0855	1.04244	1.21179	0.972803	0.802779	-0.316924	0.261137	0.2485	0.292976	0.297831	-0.170918	-0.146942	0.118363	0.0599697	0.0655813	1.18322
A0A087WX59	Proteasomal ubiquitin receptor ADRM1 OS=Homo sapiens GN=ADRM1 PE=1 SV=1 - [A0A087WX59_HUMAN]	11.9245	11.96	2	4	4	6	368	37.4814	4.83057	1.22458	0.77587	1.15657	1.05796	0.736004	0.974938	0.764422	0.951491	0.973958	0.651909	0.930436	0.885833	0.872087	1.00941	0.686559	1.01603	1.25733	1.19015	1.24304	1.19431	0.843957	0.965847	1.11341	0.936478	1.21868	0.951162	0.780489	-0.35755	0.33036	0.251143	0.313872	0.25618	-0.244758	-0.0501341	0.154987	-0.0946823	0.0655813	1.18322
I3L0N3	Vesicle-fusing ATPase OS=Homo sapiens GN=NSF PE=1 SV=1 - [I3L0N3_HUMAN]	123.23	23.68	2	17	18	46	739	82.0398	6.81494	0.985099	0.681734	0.950868	0.907468	0.869409	0.97973	0.652609	0.995178	0.973958	0.651909	0.930436	0.885833	0.872087	1.00941	0.686559	1.01603	1.01144	1.04575	1.02196	1.02442	0.996929	0.970594	0.950551	0.979475	1.02319	0.975035	0.952935	-0.069551	0.0164088	0.0645373	0.0313381	0.0348133	-0.00443694	-0.0430597	-0.0731635	-0.0299187	0.0656241	1.18294
P41091	Eukaryotic translation initiation factor 2 subunit 3 OS=Homo sapiens GN=EIF2S3 PE=1 SV=3 - [IF2G_HUMAN]	53.1611	15.25	2	7	7	24	472	51.0772	8.39697	0.94477	0.686846	0.956693	0.881221	0.807279	0.935844	0.655182	0.930658	0.973958	0.651909	0.930436	0.885833	0.872087	1.00941	0.686559	1.01603	0.970032	1.05359	1.02822	0.994794	0.925687	0.927117	0.954299	0.915974	1.01151	0.926402	0.915863	-0.126796	-0.043896	0.0753146	0.0401493	-0.00753012	-0.111403	-0.109177	-0.0674874	-0.126622	0.0656241	1.18294
O75718	Cartilage-associated protein OS=Homo sapiens GN=CRTAP PE=1 SV=1 - [CRTAP_HUMAN]	40.1762	18.2	2	7	7	16	401	46.5319	5.73193	0.949254	0.664348	0.894385	0.833977	0.972582	1.08743	0.707183	1.11001	0.973958	0.651909	0.930436	0.885833	0.872087	1.00941	0.686559	1.01603	0.974636	1.01908	0.961253	0.941461	1.11524	1.07729	1.03004	1.09249	0.967945	1.08489	1.12082	0.164551	-0.0370648	0.0272672	-0.0570113	-0.0870274	0.157349	0.107403	0.0427004	0.127622	0.0656241	1.18294
S4R3V8	Lipolysis-stimulated lipoprotein receptor OS=Homo sapiens GN=LSR PE=1 SV=2 - [S4R3V8_HUMAN]	21.0507	11.31	2	6	6	11	601	66.1343	7.02002	1.05506	0.671882	0.938074	0.918316	0.730982	0.947671	0.631818	0.962092	0.973958	0.651909	0.930436	0.885833	0.872087	1.00941	0.686559	1.01603	1.08327	1.03064	1.00821	1.03667	0.838198	0.938834	0.920268	0.946912	1.03365	0.929551	0.899287	-0.153146	0.115399	0.0435359	0.0117945	0.0519568	-0.254637	-0.0910581	-0.119874	-0.078698	0.0656241	1.18294
F8VYY9	5'-AMP-activated protein kinase subunit gamma-1 OS=Homo sapiens GN=PRKAG1 PE=1 SV=1 - [F8VYY9_HUMAN]	14.9188	11.07	2	3	3	7	280	31.8852	8.57275	1.07198	0.718329	1.04583	0.942382	0.76683	0.939579	0.710713	0.956367	0.973958	0.651909	0.930436	0.885833	0.872087	1.00941	0.686559	1.01603	1.10064	1.10188	1.12402	1.06384	0.879305	0.930817	1.03518	0.941277	1.10126	0.936047	0.849975	-0.234508	0.138348	0.139974	0.168664	0.089278	-0.185564	-0.10343	0.0498829	-0.0873085	0.0656241	1.18294
F8W1I9	Acyl-CoA dehydrogenase family member 10 OS=Homo sapiens GN=ACAD10 PE=1 SV=1 - [F8W1I9_HUMAN]	8.49255	3.24	2	2	2	2	710	80.4132	8.04541	1.02583	0.839148	0.962396	0.973966	0.698124	0.899321	0.583427	0.955411	0.973958	0.651909	0.930436	0.885833	0.872087	1.00941	0.686559	1.01603	1.05326	1.28722	1.03435	1.09949	0.800522	0.890934	0.849784	0.940336	1.07638	0.870359	0.808602	-0.306498	0.0748589	0.364253	0.0487236	0.136837	-0.320987	-0.166609	-0.234832	-0.088752	0.0656241	1.18294
Q9BXB4	Oxysterol-binding protein-related protein 11 OS=Homo sapiens GN=OSBPL11 PE=1 SV=2 - [OSB11_HUMAN]	6.16145	2.95	1	2	2	2	747	83.5906	7.06396	1.12965	0.889706	1.1245	1.04929	0.80536	1.05924	0.717373	1.0335	0.973958	0.651909	0.930436	0.885833	0.872087	1.00941	0.686559	1.01603	1.15985	1.36477	1.20857	1.18453	0.923486	1.04936	1.04488	1.01719	1.19655	1.03104	0.861673	-0.214788	0.213943	0.448657	0.273305	0.244313	-0.114839	0.0695161	0.0633402	0.024588	0.0656241	1.18294
H3BN98	Uncharacterized protein (Fragment) OS=Homo sapiens PE=4 SV=2 - [H3BN98_HUMAN]	76.1653	23.63	1	2	6	28	237	27.1504	9.5542	1.02355	0.739267	0.995587	0.947075	0.888227	0.943809	0.66628	0.993305	0.973958	0.651909	0.930436	0.885833	0.872087	1.00941	0.686559	1.01603	1.05092	1.134	1.07002	1.06914	1.01851	0.935008	0.970463	0.977633	1.06958	0.974048	0.910684	-0.134978	0.0716495	0.181424	0.0976401	0.096445	0.0264562	-0.0969496	-0.0432548	-0.0326358	0.0658145	1.18168
C9JKR3	Semaphorin-5B OS=Homo sapiens GN=SEMA5B PE=1 SV=2 - [C9JKR3_HUMAN]	3.67381	1.51	4	2	2	2	1057	116.049	7.45947	0.973766	0.832828	1.13961	1.06922	0.743108	0.995584	0.624262	0.871972	0.973958	0.651909	0.930436	0.885833	0.872087	1.00941	0.686559	1.01603	0.999803	1.27752	1.22481	1.20702	0.852104	0.9863	0.909262	0.858214	1.21592	0.883738	0.726808	-0.460354	-0.000284669	0.353348	0.292563	0.271449	-0.230899	-0.0199009	-0.137232	-0.22059	0.0658145	1.18168
Q8WY07	Cationic amino acid transporter 3 OS=Homo sapiens GN=SLC7A3 PE=1 SV=1 - [CTR3_HUMAN]	19.3492	5.33	1	4	4	10	619	67.1254	6.18896	0.951551	0.636364	0.902108	0.869922	0.909337	1.21851	0.836141	1.11884	0.973958	0.651909	0.930436	0.885833	0.872087	1.00941	0.686559	1.01603	0.976994	0.976154	0.969553	0.982039	1.04271	1.20715	1.21787	1.10119	0.976574	1.15417	1.18185	0.241053	-0.0335791	-0.0348187	-0.0446076	-0.0261477	0.0603427	0.271606	0.284364	0.139058	0.0664422	1.17756
P13995	Bifunctional methylenetetrahydrofolate dehydrogenase/cyclohydrolase, mitochondrial OS=Homo sapiens GN=MTHFD2 PE=1 SV=2 - [MTDC_HUMAN]	34.4405	14.29	1	4	5	12	350	37.8712	8.73389	0.89046	0.570817	0.796101	0.803058	1.00182	1.10444	0.653637	1.06971	0.973958	0.651909	0.930436	0.885833	0.872087	1.00941	0.686559	1.01603	0.914269	0.875608	0.855622	0.906557	1.14876	1.09414	0.952047	1.05283	0.891083	1.07349	1.2047	0.268673	-0.129309	-0.191643	-0.224955	-0.14153	0.200073	0.129795	-0.0708949	0.0742784	0.0667789	1.17536
Q9UKR5	Probable ergosterol biosynthetic protein 28 OS=Homo sapiens GN=C14orf1 PE=1 SV=1 - [ERG28_HUMAN]	17.6359	19.29	1	3	3	7	140	15.8535	9.83252	0.842957	0.580486	0.83515	0.799466	0.95641	0.962157	0.670595	1.03727	0.973958	0.651909	0.930436	0.885833	0.872087	1.00941	0.686559	1.01603	0.865496	0.89044	0.897589	0.902502	1.09669	0.953185	0.976748	1.0209	0.894015	0.998826	1.11724	0.159935	-0.208401	-0.167409	-0.155872	-0.147997	0.133158	-0.0691722	-0.0339413	0.0298475	0.0667789	1.17536
A0A0B4J203	Uncharacterized protein OS=Homo sapiens PE=3 SV=1 - [A0A0B4J203_HUMAN]	38.2332	8.13	1	6	7	16	849	94.6445	4.95752	0.82278	0.566417	0.727431	0.781663	0.961882	0.984712	0.653143	1.01312	0.973958	0.651909	0.930436	0.885833	0.872087	1.00941	0.686559	1.01603	0.84478	0.868858	0.781817	0.882405	1.10297	0.975529	0.951328	0.997135	0.856819	0.986332	1.15116	0.203083	-0.243353	-0.202807	-0.355096	-0.180488	0.141389	-0.0357432	-0.0719853	-0.00413931	0.0679533	1.16779
Q6PGP7	Tetratricopeptide repeat protein 37 OS=Homo sapiens GN=TTC37 PE=1 SV=1 - [TTC37_HUMAN]	12.1301	2.37	1	4	4	5	1564	175.375	7.53271	1.03487	0.688028	1.05047	0.998242	0.82787	0.843996	0.681816	0.848546	0.973958	0.651909	0.930436	0.885833	0.872087	1.00941	0.686559	1.01603	1.06254	1.05541	1.12901	1.1269	0.949298	0.836125	0.993091	0.835158	1.09472	0.892711	0.815472	-0.294293	0.087514	0.0777968	0.175056	0.172356	-0.0750677	-0.258209	-0.010002	-0.259879	0.0679533	1.16779
P55769	NHP2-like protein 1 OS=Homo sapiens GN=SNU13 PE=1 SV=3 - [NH2L1_HUMAN]	7.41608	18.75	2	2	2	3	128	14.1646	8.45557	0.755144	0.52081	0.630867	0.612366	0.961807	0.862607	0.870956	1.13129	0.973958	0.651909	0.930436	0.885833	0.872087	1.00941	0.686559	1.01603	0.775336	0.798899	0.678034	0.691288	1.10288	0.854563	1.26858	1.11344	0.733312	1.10816	1.51117	0.595666	-0.367107	-0.323914	-0.560571	-0.53264	0.141276	-0.226741	0.343216	0.155022	0.0679533	1.16779
P34897	Serine hydroxymethyltransferase, mitochondrial OS=Homo sapiens GN=SHMT2 PE=1 SV=3 - [GLYM_HUMAN]	192.977	28.17	1	14	14	72	504	55.9577	8.52881	0.98996	0.630201	0.904557	0.863225	0.911247	1.02368	0.727604	1.07677	0.973958	0.651909	0.930436	0.885833	0.872087	1.00941	0.686559	1.01603	1.01643	0.9667	0.972186	0.974478	1.0449	1.01414	1.05978	1.05978	0.973332	1.05234	1.08118	0.112603	0.0235114	-0.0488605	-0.0406954	-0.0372981	0.063371	0.0202536	0.0837706	0.0837712	0.0682984	1.16559
Q13438	Protein OS-9 OS=Homo sapiens GN=OS9 PE=1 SV=1 - [OS9_HUMAN]	13.9455	5.55	1	5	5	7	667	75.5149	4.86865	1.09316	0.730273	0.981832	0.918905	0.855001	0.993213	0.617795	0.889671	0.973958	0.651909	0.930436	0.885833	0.872087	1.00941	0.686559	1.01603	1.12239	1.12021	1.05524	1.03733	0.980408	0.983951	0.899843	0.875634	1.08772	0.940126	0.864306	-0.210385	0.166572	0.163765	0.0775692	0.0528814	-0.0285455	-0.0233418	-0.152255	-0.191601	0.0684013	1.16494
Q96ND0	Protein FAM210A OS=Homo sapiens GN=FAM210A PE=1 SV=2 - [F210A_HUMAN]	5.52468	9.56	1	2	2	2	272	30.7573	9.75928	0.860734	0.589555	0.898497	0.814271	0.673486	0.81472	0.487875	0.846618	0.973958	0.651909	0.930436	0.885833	0.872087	1.00941	0.686559	1.01603	0.883749	0.904351	0.965673	0.919216	0.772269	0.807122	0.71061	0.833259	0.911783	0.789696	0.866101	-0.207394	-0.178292	-0.145046	-0.0503934	-0.121525	-0.372824	-0.309141	-0.492871	-0.263162	0.0684013	1.16494
Q14690	Protein RRP5 homolog OS=Homo sapiens GN=PDCD11 PE=1 SV=3 - [RRP5_HUMAN]	102.706	11.06	1	22	22	40	1871	208.57	8.86572	0.824718	0.554143	0.764317	0.736175	1.02503	0.986272	0.988513	1.13765	0.973958	0.651909	0.930436	0.885833	0.872087	1.00941	0.686559	1.01603	0.846769	0.85003	0.821461	0.831054	1.17538	0.977075	1.43981	1.1197	0.838912	1.14754	1.36789	0.451951	-0.239959	-0.234414	-0.283736	-0.266985	0.233124	-0.0334582	0.525877	0.163111	0.0686191	1.16356
Q9UQE7	Structural maintenance of chromosomes protein 3 OS=Homo sapiens GN=SMC3 PE=1 SV=2 - [SMC3_HUMAN]	154.618	26.95	1	32	33	63	1217	141.454	7.18115	0.885737	0.580957	0.854533	0.775599	1.06878	0.997798	0.735513	1.08335	0.973958	0.651909	0.930436	0.885833	0.872087	1.00941	0.686559	1.01603	0.90942	0.891163	0.918423	0.875559	1.22554	0.988494	1.0713	1.06626	0.900292	1.06878	1.18715	0.247502	-0.136981	-0.166239	-0.12277	-0.191724	0.29342	-0.0166962	0.0993682	0.092556	0.0687898	1.16248
P42696	RNA-binding protein 34 OS=Homo sapiens GN=RBM34 PE=1 SV=2 - [RBM34_HUMAN]	28.2477	17.91	1	8	8	12	430	48.5351	10.1108	0.981824	0.662302	0.934216	0.896069	0.954183	1.06265	0.766839	1.06996	0.973958	0.651909	0.930436	0.885833	0.872087	1.00941	0.686559	1.01603	1.00808	1.01594	1.00406	1.01156	1.09414	1.05274	1.11693	1.05308	1.00982	1.07361	1.06317	0.0883773	0.0116043	0.0228182	0.0058491	0.0165763	0.129794	0.0741506	0.15954	0.0746179	0.0687898	1.16248
Q96M96	FYVE, RhoGEF and PH domain-containing protein 4 OS=Homo sapiens GN=FGD4 PE=1 SV=2 - [FGD4_HUMAN]	14.3696	10.31	4	6	6	7	766	86.5714	6.12549	1.01873	0.643871	0.911691	0.796463	0.952296	1.16515	0.765891	1.11151	0.973958	0.651909	0.930436	0.885833	0.872087	1.00941	0.686559	1.01603	1.04597	0.98767	0.979853	0.899113	1.09197	1.15429	1.11555	1.09397	0.983762	1.10476	1.123	0.167352	0.0648398	-0.0178989	-0.0293627	-0.153426	0.126938	0.207002	0.157756	0.129572	0.0687898	1.16248
Q9H8M5	Metal transporter CNNM2 OS=Homo sapiens GN=CNNM2 PE=1 SV=2 - [CNNM2_HUMAN]	7.12289	4.69	1	3	3	4	875	96.5617	6.37939	0.660743	0.524134	0.761509	0.613483	0.849971	0.990214	0.59393	1.05426	0.973958	0.651909	0.930436	0.885833	0.872087	1.00941	0.686559	1.01603	0.67841	0.803998	0.818443	0.69255	0.97464	0.98098	0.865082	1.03762	0.748274	0.97781	1.30675	0.385988	-0.55977	-0.314736	-0.289047	-0.53001	-0.0370581	-0.0277044	-0.209091	0.053282	0.0690736	1.16069
P26583	High mobility group protein B2 OS=Homo sapiens GN=HMGB2 PE=1 SV=2 - [HMGB2_HUMAN]	18.9659	13.4	1	2	4	7	209	24.0187	7.81104	1.08362	0.613345	1.10975	1.00758	0.72374	0.917243	0.614222	0.833532	0.973958	0.651909	0.930436	0.885833	0.872087	1.00941	0.686559	1.01603	1.11259	0.940844	1.19272	1.13743	0.829895	0.90869	0.894638	0.82038	1.12501	0.862266	0.766449	-0.383738	0.153927	-0.0879725	0.254257	0.185783	-0.269	-0.13814	-0.160624	-0.285635	0.0691168	1.16042
P30825	High affinity cationic amino acid transporter 1 OS=Homo sapiens GN=SLC7A1 PE=1 SV=1 - [CTR1_HUMAN]	5.02417	2.86	1	2	2	2	629	67.5941	5.42725	0.88641	0.689026	0.830748	0.7966	1.00868	1.24363	0.725256	1.20877	0.973958	0.651909	0.930436	0.885833	0.872087	1.00941	0.686559	1.01603	0.910111	1.05694	0.892858	0.899267	1.15662	1.23203	1.05636	1.1897	0.904689	1.17316	1.29676	0.374909	-0.135885	0.0798878	-0.163497	-0.153179	0.209919	0.30104	0.0791062	0.250601	0.0691168	1.16042
P09497	Clathrin light chain B OS=Homo sapiens GN=CLTB PE=1 SV=1 - [CLCB_HUMAN]	11.8228	11.35	1	3	3	4	229	25.1751	4.64014	0.93818	0.652379	0.86245	0.890228	0.955704	1.03871	0.745537	1.10913	0.973958	0.651909	0.930436	0.885833	0.872087	1.00941	0.686559	1.01603	0.963265	1.00072	0.926931	1.00496	1.09588	1.02902	1.0859	1.09163	0.981993	1.08877	1.10873	0.14891	-0.0539949	0.00103811	-0.109467	0.00714092	0.132092	0.0412776	0.118896	0.126482	0.0691386	1.16028
P62263	40S ribosomal protein S14 OS=Homo sapiens GN=RPS14 PE=1 SV=3 - [RS14_HUMAN]	36.262	40.4	1	6	6	11	151	16.2625	10.0522	1.00488	0.699949	0.994311	0.888829	0.839485	0.944154	0.589657	0.952556	0.973958	0.651909	0.930436	0.885833	0.872087	1.00941	0.686559	1.01603	1.03175	1.07369	1.06865	1.00338	0.962616	0.93535	0.858858	0.937527	1.0502	0.936438	0.891678	-0.165406	0.045088	0.102579	0.0957897	0.00487145	-0.0549678	-0.0964216	-0.219508	-0.0930684	0.0693016	1.15926
P04075	Fructose-bisphosphate aldolase A OS=Homo sapiens GN=ALDOA PE=1 SV=2 - [ALDOA_HUMAN]	213.393	53.85	1	15	18	66	364	39.3953	8.08936	1.14972	0.725314	1.1389	1.064	0.616166	0.867674	0.704853	0.867026	0.973958	0.651909	0.930436	0.885833	0.872087	1.00941	0.686559	1.01603	1.18046	1.1126	1.22405	1.20113	0.706542	0.859583	1.02665	0.853346	1.1908	0.856464	0.719236	-0.475463	0.239355	0.153934	0.291659	0.264391	-0.501154	-0.218292	0.0379384	-0.228798	0.0694435	1.15837
E7ETK0	40S ribosomal protein S24 OS=Homo sapiens GN=RPS24 PE=1 SV=1 - [E7ETK0_HUMAN]	33.7731	29.77	3	4	4	14	131	15.1873	10.8872	1.12729	0.707162	1.06058	0.962683	0.897168	0.870595	0.673484	0.941778	0.973958	0.651909	0.930436	0.885833	0.872087	1.00941	0.686559	1.01603	1.15743	1.08476	1.13987	1.08675	1.02876	0.862477	0.980956	0.926919	1.11331	0.953937	0.856844	-0.222895	0.210924	0.11737	0.188875	0.120026	0.0409066	-0.213442	-0.0277395	-0.109486	0.0694435	1.15837
Q6P4E1	Protein CASC4 OS=Homo sapiens GN=CASC4 PE=1 SV=1 - [CASC4_HUMAN]	14.1989	12.01	1	5	5	6	433	48.8347	5.8208	1.03443	0.682739	0.978978	0.90737	0.878053	1.0179	0.669016	1.0156	0.973958	0.651909	0.930436	0.885833	0.872087	1.00941	0.686559	1.01603	1.06209	1.04729	1.05217	1.02431	1.00684	1.00841	0.974449	0.999579	1.04973	1.00321	0.955683	-0.0653958	0.0869041	0.0666624	0.0733697	0.0346575	0.00983689	0.0120795	-0.0373418	-0.000607483	0.0694435	1.15837
P62266	40S ribosomal protein S23 OS=Homo sapiens GN=RPS23 PE=1 SV=3 - [RS23_HUMAN]	10.2871	20.98	1	3	3	3	143	15.7977	10.4917	1.08066	0.77765	1.09152	0.936185	0.785693	0.874359	0.716176	0.873391	0.973958	0.651909	0.930436	0.885833	0.872087	1.00941	0.686559	1.01603	1.10955	1.19288	1.17313	1.05684	0.900934	0.866206	1.04314	0.85961	1.14134	0.88357	0.774149	-0.369317	0.149981	0.254449	0.230365	0.0797593	-0.150507	-0.207219	0.0609311	-0.218245	0.0694435	1.15837
Q9NUQ9	Protein FAM49B OS=Homo sapiens GN=FAM49B PE=1 SV=1 - [FA49B_HUMAN]	9.25122	6.17	1	2	3	4	324	36.7246	6.06201	1.16937	0.728124	1.14643	1.03126	0.740433	0.852245	0.743983	0.846346	0.973958	0.651909	0.930436	0.885833	0.872087	1.00941	0.686559	1.01603	1.20064	1.11691	1.23214	1.16417	0.849036	0.844298	1.08364	0.832992	1.1824	0.846667	0.716055	-0.481857	0.263803	0.159513	0.301166	0.219301	-0.236102	-0.244176	0.115886	-0.263626	0.0694435	1.15837
P20962	Parathymosin OS=Homo sapiens GN=PTMS PE=1 SV=2 - [PTMS_HUMAN]	8.35853	23.53	1	3	3	5	102	11.5232	4.15771	1.06741	0.772807	1.0997	1.03937	0.778245	0.994607	0.732409	0.899355	0.973958	0.651909	0.930436	0.885833	0.872087	1.00941	0.686559	1.01603	1.09596	1.18545	1.18192	1.17332	0.892394	0.985332	1.06678	0.885165	1.17762	0.938863	0.797253	-0.326891	0.132189	0.245436	0.241136	0.2306	-0.164247	-0.0213184	0.0932665	-0.175982	0.0694435	1.15837
P35612	Beta-adducin OS=Homo sapiens GN=ADD2 PE=1 SV=3 - [ADDB_HUMAN]	48.3015	13.5	1	9	10	19	726	80.8034	5.92236	0.937304	0.611557	0.893661	0.841702	0.889293	1.09144	0.675585	1.08308	0.973958	0.651909	0.930436	0.885833	0.872087	1.00941	0.686559	1.01603	0.962366	0.938102	0.960476	0.950182	1.01973	1.08126	0.984016	1.06599	0.955329	1.04286	1.09162	0.126475	-0.0553424	-0.0921834	-0.0581786	-0.073724	0.028187	0.112719	-0.0232457	0.0921926	0.0699031	1.1555
Q9BQE5	Apolipoprotein L2 OS=Homo sapiens GN=APOL2 PE=1 SV=1 - [APOL2_HUMAN]	9.09352	11.87	2	4	4	5	337	37.0694	6.7417	0.881847	0.615775	0.881251	0.807385	0.900079	1.30131	0.810973	1.09216	0.973958	0.651909	0.930436	0.885833	0.872087	1.00941	0.686559	1.01603	0.905426	0.944571	0.947138	0.911442	1.0321	1.28918	1.18121	1.07493	0.928006	1.12807	1.21559	0.281651	-0.143331	-0.0822687	-0.0783538	-0.133778	0.0455804	0.366449	0.24027	0.10424	0.0705863	1.15128
Q9UKG1	DCC-interacting protein 13-alpha OS=Homo sapiens GN=APPL1 PE=1 SV=1 - [DP13A_HUMAN]	20.0359	7.9	1	4	5	8	709	79.6136	5.41455	1.08533	0.645719	0.973388	0.933933	0.837976	0.963672	0.660138	0.925973	0.973958	0.651909	0.930436	0.885833	0.872087	1.00941	0.686559	1.01603	1.11435	0.990505	1.04616	1.0543	0.960886	0.954686	0.961516	0.911362	1.05023	0.957786	0.911975	-0.132933	0.156201	-0.0137639	0.0651083	0.0762854	-0.0575636	-0.0669025	-0.0566169	-0.133903	0.0710547	1.14841
Q86U86	Protein polybromo-1 OS=Homo sapiens GN=PBRM1 PE=1 SV=1 - [PB1_HUMAN]	88.3952	10.54	1	19	19	35	1689	192.825	6.88818	0.940174	0.624468	0.888277	0.858334	0.933324	1.00263	0.696267	1.04173	0.973958	0.651909	0.930436	0.885833	0.872087	1.00941	0.686559	1.01603	0.965313	0.957905	0.954688	0.968958	1.07022	0.99328	1.01414	1.0253	0.961609	1.01972	1.06043	0.0846478	-0.0509316	-0.062045	-0.0668981	-0.0454945	0.097907	-0.00972724	0.0202569	0.0360403	0.0713766	1.14644
Q12789	General transcription factor 3C polypeptide 1 OS=Homo sapiens GN=GTF3C1 PE=1 SV=4 - [TF3C1_HUMAN]	65.9431	7.02	1	16	16	27	2109	238.725	7.29834	0.925877	0.615952	0.878923	0.82368	0.950014	1.01874	0.675582	1.06699	0.973958	0.651909	0.930436	0.885833	0.872087	1.00941	0.686559	1.01603	0.950633	0.944843	0.944635	0.929837	1.08936	1.00924	0.984012	1.05016	0.944739	1.0297	1.08993	0.124232	-0.073039	-0.0818536	-0.0821708	-0.10495	0.123476	0.0132659	-0.0232524	0.0706048	0.0713766	1.14644
Q9NRF8	CTP synthase 2 OS=Homo sapiens GN=CTPS2 PE=1 SV=1 - [PYRG2_HUMAN]	59.3325	12.8	1	6	7	24	586	65.6358	6.90283	1.07845	0.691498	1.05006	0.998718	0.794353	0.948417	0.726379	0.960349	0.973958	0.651909	0.930436	0.885833	0.872087	1.00941	0.686559	1.01603	1.10728	1.06073	1.12856	1.12743	0.910865	0.939573	1.058	0.945197	1.11736	0.942385	0.843404	-0.245704	0.147025	0.0850532	0.174489	0.173043	-0.134691	-0.0899228	0.0813397	-0.0813137	0.0713766	1.14644
Q9Y5B6	PAX3- and PAX7-binding protein 1 OS=Homo sapiens GN=PAXBP1 PE=1 SV=2 - [PAXB1_HUMAN]	7.01443	3.49	1	3	3	3	917	104.739	5.68115	1.03292	0.607418	1.00478	0.813639	1.18808	1.2382	0.797513	1.21851	0.973958	0.651909	0.930436	0.885833	0.872087	1.00941	0.686559	1.01603	1.06054	0.931753	1.0799	0.918502	1.36235	1.22665	1.16161	1.19929	0.996147	1.21297	1.21766	0.284115	0.0848008	-0.101981	0.110903	-0.122645	0.446092	0.294729	0.216124	0.262179	0.0713766	1.14644
P06756	Integrin alpha-V OS=Homo sapiens GN=ITGAV PE=1 SV=2 - [ITAV_HUMAN]	51.5904	11.35	1	11	11	19	1048	115.964	5.68115	0.860112	0.628209	0.809689	0.849497	0.900344	1.15709	0.705557	1.19035	0.973958	0.651909	0.930436	0.885833	0.872087	1.00941	0.686559	1.01603	0.88311	0.963644	0.870225	0.958982	1.0324	1.1463	1.02767	1.17157	0.921046	1.08935	1.18273	0.242123	-0.179334	-0.0534279	-0.20054	-0.0604251	0.0460045	0.196984	0.0393785	0.228446	0.071386	1.14639
E5RGF2	Putative deoxyribonuclease TATDN1 OS=Homo sapiens GN=TATDN1 PE=1 SV=1 - [E5RGF2_HUMAN]	6.63654	14.76	4	3	3	3	210	23.9139	8.01611	1.0856	0.658613	0.971643	0.8855	0.696294	0.861429	0.655972	0.902832	0.973958	0.651909	0.930436	0.885833	0.872087	1.00941	0.686559	1.01603	1.11463	1.01028	1.04429	0.999624	0.798423	0.853396	0.955449	0.888586	1.02729	0.870991	0.847857	-0.238107	0.156561	0.0147591	0.0625195	-0.000541932	-0.324775	-0.228712	-0.065749	-0.170416	0.0722736	1.14102
E7EPA1	Phosphoribosyl pyrophosphate synthase-associated protein 2 (Fragment) OS=Homo sapiens GN=PRPSAP2 PE=1 SV=1 - [E7EPA1_HUMAN]	25.7811	17.91	2	6	6	9	268	29.6226	8.89502	1.00665	0.710382	1.03642	0.89106	0.801225	0.946302	0.683319	0.926634	0.973958	0.651909	0.930436	0.885833	0.872087	1.00941	0.686559	1.01603	1.03357	1.08969	1.11391	1.0059	0.918745	0.937477	0.99528	0.912014	1.06163	0.928111	0.87423	-0.193915	0.0476372	0.123924	0.155635	0.00848868	-0.122264	-0.0931441	-0.00682502	-0.132873	0.0723174	1.14076
P36915	Guanine nucleotide-binding protein-like 1 OS=Homo sapiens GN=GNL1 PE=1 SV=2 - [GNL1_HUMAN]	9.36971	4.28	1	3	3	4	607	68.6185	5.79541	0.981231	0.665037	1.07037	0.911652	0.712741	0.89621	0.649761	0.909871	0.973958	0.651909	0.930436	0.885833	0.872087	1.00941	0.686559	1.01603	1.00747	1.02014	1.15039	1.02915	0.817282	0.887852	0.946403	0.895515	1.02464	0.891684	0.870239	-0.200516	0.0107335	0.0287629	0.202126	0.0414486	-0.291095	-0.171608	-0.0794733	-0.159211	0.0723174	1.14076
Q9BZE9	Tether containing UBX domain for GLUT4 OS=Homo sapiens GN=ASPSCR1 PE=1 SV=1 - [ASPC1_HUMAN]	5.00632	4.7	1	2	2	2	553	60.1458	6.63916	1.11786	0.729904	1.13577	1.03453	0.676404	0.960986	0.701773	0.922611	0.973958	0.651909	0.930436	0.885833	0.872087	1.00941	0.686559	1.01603	1.14775	1.11964	1.22068	1.16786	0.775616	0.952025	1.02216	0.908054	1.1578	0.930039	0.803278	-0.316028	0.198808	0.163036	0.287687	0.223867	-0.366586	-0.0709285	0.0316211	-0.139151	0.0723174	1.14076
Q9Y2W1	Thyroid hormone receptor-associated protein 3 OS=Homo sapiens GN=THRAP3 PE=1 SV=2 - [TR150_HUMAN]	95.1247	19.06	1	19	19	39	955	108.601	10.1548	0.920919	0.624197	0.857328	0.782354	0.938493	1.08029	0.667823	1.0841	0.973958	0.651909	0.930436	0.885833	0.872087	1.00941	0.686559	1.01603	0.945543	0.957491	0.921426	0.883185	1.07615	1.07021	0.97271	1.067	0.933485	1.06861	1.14475	0.195031	-0.0807849	-0.0626697	-0.11806	-0.179212	0.105874	0.0978996	-0.0399187	0.0935554	0.0723939	1.1403
B5MCF9	Pescadillo homolog OS=Homo sapiens GN=PES1 PE=1 SV=1 - [B5MCF9_HUMAN]	25.9109	17.51	2	10	10	14	571	66.036	7.50342	0.94241	0.540728	0.877099	0.791899	0.947847	1.06155	0.878611	1.13087	0.973958	0.651909	0.930436	0.885833	0.872087	1.00941	0.686559	1.01603	0.967608	0.829453	0.942675	0.89396	1.08687	1.05165	1.27973	1.11302	0.918318	1.09995	1.19779	0.260369	-0.0475052	-0.269768	-0.085167	-0.161718	0.120182	0.072654	0.355842	0.154483	0.0723939	1.1403
O15118	Niemann-Pick C1 protein OS=Homo sapiens GN=NPC1 PE=1 SV=2 - [NPC1_HUMAN]	12.6354	3.44	1	5	5	5	1278	142.074	5.36377	0.997729	0.686868	0.916182	0.894736	0.784246	0.982664	0.633242	0.95231	0.973958	0.651909	0.930436	0.885833	0.872087	1.00941	0.686559	1.01603	1.02441	1.05363	0.98468	1.01005	0.899275	0.9735	0.922342	0.937284	1.01723	0.929813	0.914065	-0.129631	0.0347886	0.075362	-0.0222727	0.0144274	-0.153165	-0.0387468	-0.116626	-0.0934414	0.0723939	1.1403
O60502	Protein O-GlcNAcase OS=Homo sapiens GN=MGEA5 PE=1 SV=2 - [OGA_HUMAN]	12.7153	4.15	1	4	4	5	916	102.849	4.90674	1.17319	0.838386	1.10492	0.990811	0.582821	0.849898	0.710039	0.796893	0.973958	0.651909	0.930436	0.885833	0.872087	1.00941	0.686559	1.01603	1.20456	1.28605	1.18753	1.11851	0.668306	0.841973	1.0342	0.78432	1.19604	0.813146	0.679865	-0.55668	0.268502	0.362944	0.247958	0.161576	-0.581419	-0.248154	0.0485152	-0.350486	0.072742	1.13821
Q9UIJ7	GTP:AMP phosphotransferase AK3, mitochondrial OS=Homo sapiens GN=AK3 PE=1 SV=4 - [KAD3_HUMAN]	70.0563	43.61	1	9	9	26	227	25.5495	9.15869	0.997815	0.686336	0.943351	0.918281	0.789994	0.981765	0.64123	1.00021	0.973958	0.651909	0.930436	0.885833	0.872087	1.00941	0.686559	1.01603	1.02449	1.05281	1.01388	1.03663	0.905867	0.97261	0.933976	0.984428	1.03056	0.953293	0.925022	-0.11244	0.0349122	0.074243	0.0198872	0.0519012	-0.142629	-0.0400663	-0.0985426	-0.0226421	0.0729597	1.13692
P46531	Neurogenic locus notch homolog protein 1 OS=Homo sapiens GN=NOTCH1 PE=1 SV=4 - [NOTC1_HUMAN]	5.36574	1.17	1	3	3	3	2555	272.323	5.12256	1.06476	0.828977	1.05425	0.964564	0.801811	1.04247	0.626425	0.956306	0.973958	0.651909	0.930436	0.885833	0.872087	1.00941	0.686559	1.01603	1.09323	1.27161	1.13307	1.08888	0.919416	1.03275	0.912413	0.941217	1.11315	0.930317	0.835751	-0.258855	0.1286	0.346661	0.180236	0.122843	-0.12121	0.0464872	-0.132241	-0.0874001	0.0732739	1.13505
Q86WX3	Active regulator of SIRT1 OS=Homo sapiens GN=RPS19BP1 PE=1 SV=1 - [AROS_HUMAN]	7.48624	14.71	1	2	2	3	136	15.4244	10.7407	1.01431	0.602324	0.834528	0.767969	0.954729	1.20671	0.791301	1.08065	0.973958	0.651909	0.930436	0.885833	0.872087	1.00941	0.686559	1.01603	1.04143	0.923938	0.896921	0.866946	1.09476	1.19546	1.15256	1.0636	0.91043	1.12366	1.23421	0.303589	0.0585622	-0.114133	-0.156947	-0.205985	0.13062	0.257568	0.204842	0.0889571	0.0736558	1.13279
Q9NRP2	COX assembly mitochondrial protein 2 homolog OS=Homo sapiens GN=CMC2 PE=1 SV=1 - [COXM2_HUMAN]	21.2515	37.97	1	3	3	9	79	9.45372	7.86963	0.867364	0.616567	0.867678	0.865379	0.897905	1.12742	0.703085	1.04973	0.973958	0.651909	0.930436	0.885833	0.872087	1.00941	0.686559	1.01603	0.890556	0.945786	0.93255	0.97691	1.02961	1.11691	1.02407	1.03317	0.939168	1.03139	1.09819	0.13513	-0.167222	-0.0804136	-0.100747	-0.0337025	0.0420911	0.159513	0.0343159	0.047075	0.0743587	1.12867
P14868	Aspartate--tRNA ligase, cytoplasmic OS=Homo sapiens GN=DARS PE=1 SV=2 - [SYDC_HUMAN]	114.634	36.73	1	18	18	47	501	57.1	6.55127	1.02553	0.683203	1.02412	0.97434	0.768466	0.968794	0.698024	0.960834	0.973958	0.651909	0.930436	0.885833	0.872087	1.00941	0.686559	1.01603	1.05295	1.048	1.10069	1.09991	0.88118	0.95976	1.0167	0.945673	1.07643	0.952717	0.885068	-0.17614	0.0744408	0.0676418	0.138402	0.137391	-0.182491	-0.0592537	0.0238926	-0.0805863	0.0745787	1.12739
Q9NZW5	MAGUK p55 subfamily member 6 OS=Homo sapiens GN=MPP6 PE=1 SV=2 - [MPP6_HUMAN]	106.774	30.37	1	14	16	40	540	61.0788	6.17627	0.885018	0.600598	0.844347	0.834516	0.84767	1.09456	0.675638	1.05719	0.973958	0.651909	0.930436	0.885833	0.872087	1.00941	0.686559	1.01603	0.908681	0.921291	0.907475	0.942069	0.972002	1.08435	0.984093	1.04051	0.914986	1.0123	1.10636	0.145819	-0.138153	-0.118271	-0.140071	-0.086095	-0.0409688	0.116829	-0.0231337	0.0572939	0.0745787	1.12739
P46778	60S ribosomal protein L21 OS=Homo sapiens GN=RPL21 PE=1 SV=2 - [RL21_HUMAN]	13.6882	25.62	1	4	5	7	160	18.5531	10.4917	1.03157	0.745423	1.01142	0.935709	0.897065	0.913278	0.641703	0.97181	0.973958	0.651909	0.930436	0.885833	0.872087	1.00941	0.686559	1.01603	1.05915	1.14345	1.08704	1.05631	1.02864	0.904762	0.934666	0.956476	1.0731	0.945571	0.88116	-0.182525	0.0829136	0.193388	0.120408	0.0790265	0.0407407	-0.14439	-0.0974775	-0.0641989	0.0748464	1.12583
P31689	DnaJ homolog subfamily A member 1 OS=Homo sapiens GN=DNAJA1 PE=1 SV=2 - [DNJA1_HUMAN]	35.8455	20.4	1	8	8	15	397	44.8395	7.07861	1.12214	0.672731	1.05843	1.0405	0.838182	0.999579	0.708312	0.964985	0.973958	0.651909	0.930436	0.885833	0.872087	1.00941	0.686559	1.01603	1.15214	1.03194	1.13756	1.1746	0.961122	0.990258	1.03168	0.94976	1.14485	0.97569	0.852242	-0.230664	0.204316	0.0453578	0.185943	0.232167	-0.0572087	-0.014124	0.0450021	-0.0743656	0.075837	1.12012
Q8TCC3	39S ribosomal protein L30, mitochondrial OS=Homo sapiens GN=MRPL30 PE=1 SV=1 - [RM30_HUMAN]	14.9857	21.74	1	3	3	8	161	18.5341	9.99365	1.20676	0.718136	1.1131	1.16256	0.89547	1.09364	0.669835	1.02306	0.973958	0.651909	0.930436	0.885833	0.872087	1.00941	0.686559	1.01603	1.23903	1.10159	1.19632	1.31239	1.02681	1.08344	0.975642	1.00692	1.21767	1.01687	0.835089	-0.259999	0.309207	0.139586	0.258606	0.392195	0.0381741	0.115625	-0.0355767	0.00994642	0.0763622	1.11712
P41743	Protein kinase C iota type OS=Homo sapiens GN=PRKCI PE=1 SV=2 - [KPCI_HUMAN]	9.39744	7.55	1	4	4	7	596	68.2183	5.84619	0.862103	0.630655	0.88229	0.804922	0.878909	1.00327	0.686864	1.04931	0.973958	0.651909	0.930436	0.885833	0.872087	1.00941	0.686559	1.01603	0.885154	0.967396	0.948254	0.908661	1.00782	0.993915	1.00044	1.03275	0.928458	1.00413	1.08151	0.113043	-0.175999	-0.0478209	-0.076654	-0.138186	0.011242	-0.00880561	0.000641633	0.0464946	0.0763707	1.11707
Q9NXH9	tRNA (guanine(26)-N(2))-dimethyltransferase OS=Homo sapiens GN=TRMT1 PE=1 SV=1 - [TRM1_HUMAN]	4.83703	4.4	2	3	3	3	659	72.1884	7.63525	0.953258	0.692297	0.991893	0.967736	0.620809	0.853335	0.571962	0.945875	0.973958	0.651909	0.930436	0.885833	0.872087	1.00941	0.686559	1.01603	0.978746	1.06195	1.06605	1.09246	0.711866	0.845377	0.833085	0.930951	1.064	0.839231	0.78875	-0.34236	-0.030993	0.0867188	0.0922767	0.127579	-0.490322	-0.242333	-0.263464	-0.103223	0.0763707	1.11707
G3XAG1	Zinc finger protein 512 OS=Homo sapiens GN=ZNF512 PE=1 SV=1 - [G3XAG1_HUMAN]	6.44945	3.36	2	2	2	2	566	64.5541	9.75928	0.933546	0.579907	0.893344	0.767919	0.947115	1.18009	0.697058	1.06032	0.973958	0.651909	0.930436	0.885833	0.872087	1.00941	0.686559	1.01603	0.958508	0.889551	0.960135	0.86689	1.08603	1.16909	1.01529	1.04359	0.924029	1.06481	1.15235	0.204584	-0.0611383	-0.16885	-0.0586906	-0.20608	0.119068	0.225382	0.0218947	0.0615491	0.0763772	1.11704
P08621	U1 small nuclear ribonucleoprotein 70 kDa OS=Homo sapiens GN=SNRNP70 PE=1 SV=2 - [RU17_HUMAN]	126.179	31.81	1	16	16	58	437	51.5258	9.93506	0.858709	0.53346	0.831804	0.868999	0.967908	1.05817	0.707431	1.03368	0.973958	0.651909	0.930436	0.885833	0.872087	1.00941	0.686559	1.01603	0.881669	0.818304	0.893994	0.980997	1.10988	1.0483	1.0304	1.01737	0.887832	1.03935	1.17066	0.227326	-0.181691	-0.289291	-0.161663	-0.0276789	0.150398	0.0680553	0.0432052	0.0248436	0.0766703	1.11537
Q08380	Galectin-3-binding protein OS=Homo sapiens GN=LGALS3BP PE=1 SV=1 - [LG3BP_HUMAN]	31.3975	15.56	1	9	9	19	585	65.2893	5.2749	1.02609	0.734555	0.964857	0.885365	0.777731	0.966619	0.617956	0.983622	0.973958	0.651909	0.930436	0.885833	0.872087	1.00941	0.686559	1.01603	1.05353	1.12677	1.03699	0.999472	0.891805	0.957606	0.900077	0.968102	1.04526	0.928841	0.88862	-0.170361	0.0752313	0.172198	0.0524087	-0.000761459	-0.1652	-0.0624963	-0.15188	-0.046769	0.0766703	1.11537
Q99569	Plakophilin-4 OS=Homo sapiens GN=PKP4 PE=1 SV=2 - [PKP4_HUMAN]	16.6032	2.68	2	3	3	6	1192	131.787	8.93896	0.825652	0.588148	0.868612	0.840898	0.912486	1.16586	0.676328	1.08436	0.973958	0.651909	0.930436	0.885833	0.872087	1.00941	0.686559	1.01603	0.847728	0.902193	0.933554	0.949274	1.04632	1.15499	0.985098	1.06725	0.917873	1.05679	1.15135	0.203321	-0.238326	-0.148493	-0.0991946	-0.0751034	0.0653302	0.20788	-0.0216602	0.0939037	0.0766703	1.11537
Q8IVL5	Prolyl 3-hydroxylase 2 OS=Homo sapiens GN=P3H2 PE=1 SV=1 - [P3H2_HUMAN]	13.3818	6.36	1	5	5	7	708	80.9332	5.70654	1.04586	0.736062	0.975846	0.896863	0.804988	0.99564	0.65281	0.989612	0.973958	0.651909	0.930436	0.885833	0.872087	1.00941	0.686559	1.01603	1.07382	1.12909	1.0488	1.01245	0.923059	0.986356	0.950844	0.973998	1.06131	0.962421	0.906821	-0.14111	0.102753	0.175157	0.0687459	0.0178534	-0.115505	-0.0198203	-0.07272	-0.0380098	0.0766703	1.11537
O75179	Ankyrin repeat domain-containing protein 17 OS=Homo sapiens GN=ANKRD17 PE=1 SV=3 - [ANR17_HUMAN]	12.9798	2.23	1	4	5	6	2603	274.088	6.52197	1.0151	0.669899	0.973418	0.931846	0.860907	0.917447	0.666432	1.00435	0.973958	0.651909	0.930436	0.885833	0.872087	1.00941	0.686559	1.01603	1.04224	1.0276	1.0462	1.05194	0.987181	0.908892	0.970684	0.988507	1.04422	0.978933	0.937478	-0.0931435	0.0596916	0.0392727	0.065153	0.0730577	-0.0186137	-0.13782	-0.0429259	-0.0166764	0.0766703	1.11537
E9PKS9	Trafficking protein particle complex subunit 4 OS=Homo sapiens GN=TRAPPC4 PE=1 SV=1 - [E9PKS9_HUMAN]	7.31223	13.49	3	2	2	3	126	14.1415	6.11279	1.05198	0.748365	0.993172	0.919328	0.85292	0.929654	0.681387	0.999638	0.973958	0.651909	0.930436	0.885833	0.872087	1.00941	0.686559	1.01603	1.08011	1.14796	1.06743	1.03781	0.978021	0.920985	0.992467	0.983865	1.07377	0.980943	0.913553	-0.130439	0.111175	0.19907	0.0941364	0.0535461	-0.032062	-0.118751	-0.0109085	-0.0234675	0.0766703	1.11537
A0A140T9T7	Antigen peptide transporter 1 OS=Homo sapiens GN=TAP1 PE=1 SV=1 - [A0A140T9T7_HUMAN]	17.2577	5.94	2	4	4	6	808	87.1207	8.01611	0.829849	0.62285	0.783311	0.776483	0.873929	1.03223	0.656168	1.02517	0.973958	0.651909	0.930436	0.885833	0.872087	1.00941	0.686559	1.01603	0.852037	0.955425	0.841875	0.876557	1.00211	1.02261	0.955734	1.00899	0.864297	1.00555	1.16343	0.218389	-0.231011	-0.065786	-0.248322	-0.19008	0.00304471	0.0322514	-0.0653184	0.0129157	0.0767304	1.11503
P35520	Cystathionine beta-synthase OS=Homo sapiens GN=CBS PE=1 SV=2 - [CBS_HUMAN]	63.1311	15.61	1	9	9	24	551	60.5482	6.65381	1.10914	0.759592	1.12992	1.00134	0.604591	0.783623	0.724543	0.785104	0.973958	0.651909	0.930436	0.885833	0.872087	1.00941	0.686559	1.01603	1.13879	1.16518	1.21439	1.13039	0.693269	0.776316	1.05533	0.772717	1.15199	0.774516	0.672331	-0.572757	0.187508	0.220553	0.280236	0.176825	-0.528512	-0.365284	0.0776876	-0.371989	0.0772269	1.11223
Q06203	Amidophosphoribosyltransferase OS=Homo sapiens GN=PPAT PE=1 SV=1 - [PUR1_HUMAN]	37.9744	14.31	1	6	6	13	517	57.3624	6.75635	1.07276	0.773788	1.15409	1.034	0.610301	0.886839	0.707507	0.852409	0.973958	0.651909	0.930436	0.885833	0.872087	1.00941	0.686559	1.01603	1.10145	1.18696	1.24038	1.16726	0.699817	0.878569	1.03051	0.838959	1.17711	0.858764	0.729554	-0.454913	0.139403	0.247267	0.31078	0.223126	-0.514951	-0.186772	0.043361	-0.253328	0.0772269	1.11223
Q969E2	Secretory carrier-associated membrane protein 4 OS=Homo sapiens GN=SCAMP4 PE=1 SV=1 - [SCAM4_HUMAN]	6.07857	8.3	1	2	2	2	229	25.7107	8.82178	0.757691	0.618928	0.794785	0.700601	0.909771	1.03909	0.663231	1.04972	0.973958	0.651909	0.930436	0.885833	0.872087	1.00941	0.686559	1.01603	0.77795	0.949409	0.854207	0.790896	1.04321	1.0294	0.966022	1.03316	0.822551	1.03128	1.25376	0.326257	-0.36225	-0.0748987	-0.227343	-0.33844	0.0610321	0.041805	-0.0498719	0.0470593	0.0772269	1.11223
Q02952	A-kinase anchor protein 12 OS=Homo sapiens GN=AKAP12 PE=1 SV=4 - [AKA12_HUMAN]	100.869	13.86	1	22	22	42	1782	191.367	4.41162	0.939275	0.574825	0.894161	0.841654	0.901508	1.0622	0.78216	1.04403	0.973958	0.651909	0.930436	0.885833	0.872087	1.00941	0.686559	1.01603	0.96439	0.881756	0.961013	0.950128	1.03374	1.0523	1.13925	1.02756	0.95557	1.04302	1.09151	0.126328	-0.0523112	-0.181549	-0.0573718	-0.0738068	0.0478692	0.0735413	0.18808	0.0392218	0.0776553	1.10983
Q96GM8	Target of EGR1 protein 1 OS=Homo sapiens GN=TOE1 PE=1 SV=1 - [TOE1_HUMAN]	19.3976	14.31	1	5	5	7	510	56.512	7.18115	0.930994	0.591812	0.948123	0.854755	0.946159	1.14321	0.707052	1.11526	0.973958	0.651909	0.930436	0.885833	0.872087	1.00941	0.686559	1.01603	0.955887	0.907813	1.01901	0.964917	1.08494	1.13255	1.02985	1.09766	0.960402	1.0913	1.13629	0.184335	-0.0650879	-0.139533	0.0271674	-0.0515239	0.117611	0.179569	0.0424329	0.13443	0.0776553	1.10983
E9PFW2	Beta-mannosidase OS=Homo sapiens GN=MANBA PE=1 SV=1 - [E9PFW2_HUMAN]	17.9202	4.74	2	4	4	10	822	94.3515	5.31299	1.12554	0.673627	0.998528	1.04425	0.871787	0.917152	0.641772	1.00424	0.973958	0.651909	0.930436	0.885833	0.872087	1.00941	0.686559	1.01603	1.15564	1.03331	1.07318	1.17884	0.999656	0.9086	0.934767	0.988396	1.11441	0.961581	0.862862	-0.212798	0.208686	0.0472779	0.101896	0.237367	-0.000496532	-0.138284	-0.0973218	-0.0168394	0.0776553	1.10983
O75822	Eukaryotic translation initiation factor 3 subunit J OS=Homo sapiens GN=EIF3J PE=1 SV=2 - [EIF3J_HUMAN]	28.4725	20.54	1	6	6	12	258	29.0445	4.83057	1.08994	0.693546	0.962409	0.972746	0.886325	0.946882	0.686022	1.0026	0.973958	0.651909	0.930436	0.885833	0.872087	1.00941	0.686559	1.01603	1.11908	1.06387	1.03436	1.09811	1.01633	0.938053	0.999219	0.986778	1.08099	0.992998	0.9186	-0.122491	0.162314	0.0893192	0.0487433	0.135028	0.0233649	-0.0922594	-0.00112764	-0.0192022	0.0782546	1.10649
Q9ULX6	A-kinase anchor protein 8-like OS=Homo sapiens GN=AKAP8L PE=1 SV=3 - [AKP8L_HUMAN]	19.4359	8.67	1	5	5	10	646	71.6037	5.07178	0.74619	0.582098	0.81469	0.752476	1.28005	1.13454	0.684491	1.19503	0.973958	0.651909	0.930436	0.885833	0.872087	1.00941	0.686559	1.01603	0.766142	0.892912	0.875601	0.849456	1.4678	1.12396	0.996988	1.17617	0.862528	1.15006	1.33336	0.415071	-0.384316	-0.16341	-0.191655	-0.235389	0.553652	0.168589	-0.00435215	0.234097	0.0782546	1.10649
Q53F19	Nuclear cap-binding protein subunit 3 OS=Homo sapiens GN=NCBP3 PE=1 SV=2 - [NCBP3_HUMAN]	20.6154	9.03	1	5	5	10	620	70.5493	5.73193	0.834019	0.59606	0.848469	0.832166	0.863123	1.07728	0.661986	1.08267	0.973958	0.651909	0.930436	0.885833	0.872087	1.00941	0.686559	1.01603	0.85632	0.914329	0.911904	0.939417	0.989722	1.06724	0.964209	1.06558	0.913117	1.02765	1.12543	0.170481	-0.223778	-0.129214	-0.133046	-0.0901628	-0.0149051	0.0938835	-0.052582	0.0916431	0.0783884	1.10575
Q9HCE5	N6-adenosine-methyltransferase subunit METTL14 OS=Homo sapiens GN=METTL14 PE=1 SV=2 - [MET14_HUMAN]	12.3243	7.68	1	4	4	6	456	52.118	6.21436	1.04307	0.645955	1.02427	0.976711	0.764774	0.910156	0.683771	0.952427	0.973958	0.651909	0.930436	0.885833	0.872087	1.00941	0.686559	1.01603	1.07096	0.990866	1.10085	1.10259	0.876947	0.901669	0.995939	0.937399	1.08591	0.919534	0.84679	-0.239925	0.0989096	-0.0132382	0.138616	0.140897	-0.189438	-0.14933	-0.00587014	-0.0932646	0.0783884	1.10575
Q9NUJ7	PI-PLC X domain-containing protein 1 OS=Homo sapiens GN=PLCXD1 PE=2 SV=1 - [PLCX1_HUMAN]	2.33991	5.26	1	2	2	2	323	36.6445	6.58057	1.23868	0.893887	1.12607	1.11109	0.872147	1.16373	0.635268	1.09768	0.973958	0.651909	0.930436	0.885833	0.872087	1.00941	0.686559	1.01603	1.2718	1.37118	1.21026	1.25429	1.00007	1.15287	0.925293	1.08036	1.26305	1.04022	0.823577	-0.280024	0.346875	0.455421	0.275321	0.32687	9.9109e-05	0.205235	-0.112018	0.111517	0.0783884	1.10575
Q13445	Transmembrane emp24 domain-containing protein 1 OS=Homo sapiens GN=TMED1 PE=1 SV=1 - [TMED1_HUMAN]	14.9434	22.47	1	4	4	5	227	25.1897	4.4751	0.875087	0.621939	0.911759	0.751612	0.898173	1.03564	0.764947	1.09503	0.973958	0.651909	0.930436	0.885833	0.872087	1.00941	0.686559	1.01603	0.898486	0.954026	0.979927	0.848481	1.02991	1.02598	1.11418	1.07775	0.926256	1.05383	1.13773	0.186163	-0.154433	-0.067899	-0.0292545	-0.237046	0.0425224	0.037008	0.155976	0.108026	0.0789284	1.10277
Q8NCN5	Pyruvate dehydrogenase phosphatase regulatory subunit, mitochondrial OS=Homo sapiens GN=PDPR PE=1 SV=2 - [PDPR_HUMAN]	26.1589	8.87	1	8	8	12	879	99.3006	6.354	0.881869	0.603482	0.861188	0.83494	0.904349	1.08195	0.654231	1.04308	0.973958	0.651909	0.930436	0.885833	0.872087	1.00941	0.686559	1.01603	0.905449	0.925714	0.925574	0.942549	1.03699	1.07187	0.952913	1.02662	0.925644	1.03181	1.11469	0.156642	-0.143295	-0.111361	-0.11158	-0.0853608	0.0524084	0.100124	-0.0695834	0.0378997	0.0790518	1.10209
P04424	Argininosuccinate lyase OS=Homo sapiens GN=ASL PE=1 SV=4 - [ARLY_HUMAN]	8.75072	6.03	1	3	3	4	464	51.6253	6.48096	1.09498	0.716369	0.999241	0.944658	0.641573	0.892772	0.663275	0.924485	0.973958	0.651909	0.930436	0.885833	0.872087	1.00941	0.686559	1.01603	1.12426	1.09888	1.07395	1.06641	0.735676	0.884447	0.966087	0.909898	1.08641	0.897173	0.825812	-0.276115	0.168973	0.136031	0.102925	0.0927573	-0.442858	-0.177152	-0.0497754	-0.136223	0.0790622	1.10203
Q15274	Nicotinate-nucleotide pyrophosphorylase [carboxylating] OS=Homo sapiens GN=QPRT PE=1 SV=3 - [NADC_HUMAN]	19.4093	15.15	1	4	4	7	297	30.8261	6.21436	1.07941	0.6837	1.08177	1.00949	0.691092	0.837154	0.706003	0.908989	0.973958	0.651909	0.930436	0.885833	0.872087	1.00941	0.686559	1.01603	1.10828	1.04877	1.16265	1.1396	0.792458	0.829347	1.02832	0.894647	1.12394	0.861997	0.766944	-0.382807	0.148317	0.0686917	0.217413	0.188526	-0.335594	-0.269952	0.0402904	-0.16061	0.0790897	1.10188
Q86YH6	Decaprenyl-diphosphate synthase subunit 2 OS=Homo sapiens GN=PDSS2 PE=1 SV=2 - [DLP1_HUMAN]	13.2548	7.52	1	3	3	5	399	44.1007	8.23584	0.95458	0.661233	0.930686	0.950999	0.813244	0.9361	0.592381	0.95781	0.973958	0.651909	0.930436	0.885833	0.872087	1.00941	0.686559	1.01603	0.980104	1.0143	1.00027	1.07356	0.932527	0.927371	0.862827	0.942697	1.00728	0.929949	0.923223	-0.115249	-0.0289928	0.0204867	0.000386736	0.102409	-0.100783	-0.108782	-0.212857	-0.0851335	0.0791916	1.10132
P05091	Aldehyde dehydrogenase, mitochondrial OS=Homo sapiens GN=ALDH2 PE=1 SV=2 - [ALDH2_HUMAN]	62.6231	30.75	1	12	13	29	517	56.3456	7.04932	0.915294	0.62539	0.879525	0.873232	0.881723	1.05982	0.67968	1.07824	0.973958	0.651909	0.930436	0.885833	0.872087	1.00941	0.686559	1.01603	0.939768	0.959321	0.945282	0.985775	1.01105	1.04994	0.989981	1.06122	0.952302	1.03049	1.08211	0.113846	-0.089624	-0.0599145	-0.0811827	-0.0206694	0.0158532	0.0703055	-0.0145268	0.0857282	0.0798059	1.09796
A0A087WWS1	THO complex subunit 1 OS=Homo sapiens GN=THOC1 PE=1 SV=1 - [A0A087WWS1_HUMAN]	61.0703	19.79	2	14	14	23	657	75.6045	4.98291	0.930295	0.583334	0.919465	0.829579	0.927427	1.01689	0.723249	1.03177	0.973958	0.651909	0.930436	0.885833	0.872087	1.00941	0.686559	1.01603	0.95517	0.894809	0.988209	0.936496	1.06346	1.00741	1.05344	1.01549	0.945833	1.03447	1.09371	0.12923	-0.0661705	-0.160348	-0.0171121	-0.0946546	0.0887617	0.0106526	0.0751085	0.0221813	0.0798059	1.09796
E9PC62	CUGBP Elav-like family member 2 OS=Homo sapiens GN=CELF2 PE=1 SV=1 - [E9PC62_HUMAN]	11.4139	7.87	6	3	4	5	521	55.6959	8.60205	0.820958	0.607158	0.808656	0.723039	0.928818	1.00187	0.692676	0.955588	0.973958	0.651909	0.930436	0.885833	0.872087	1.00941	0.686559	1.01603	0.842909	0.931354	0.869115	0.816226	1.06505	0.992528	1.00891	0.940511	0.856012	1.00072	1.16905	0.225334	-0.246551	-0.102599	-0.202382	-0.29296	0.0909245	-0.0108209	0.0127975	-0.088484	0.0798059	1.09796
D6REK3	Peptidyl-prolyl cis-trans isomerase CWC27 homolog OS=Homo sapiens GN=CWC27 PE=1 SV=1 - [D6REK3_HUMAN]	6.75925	4.72	2	2	2	4	381	42.9693	5.64307	1.02851	0.655733	0.89158	0.844365	1.00569	1.09438	0.740073	1.12702	0.973958	0.651909	0.930436	0.885833	0.872087	1.00941	0.686559	1.01603	1.05601	1.00587	0.958239	0.953188	1.1532	1.08418	1.07794	1.10924	0.982052	1.09671	1.11675	0.159307	0.0786194	0.00843707	-0.0615425	-0.0691667	0.205648	0.116601	0.108283	0.149568	0.0801868	1.0959
Q9NY27	Serine/threonine-protein phosphatase 4 regulatory subunit 2 OS=Homo sapiens GN=PPP4R2 PE=1 SV=3 - [PP4R2_HUMAN]	6.12839	5.76	1	3	3	3	417	46.8689	4.53857	0.944622	0.65746	1.03711	0.94657	0.796646	0.88099	0.656279	0.898106	0.973958	0.651909	0.930436	0.885833	0.872087	1.00941	0.686559	1.01603	0.96988	1.00851	1.11465	1.06857	0.913494	0.872775	0.955896	0.883935	1.03854	0.898715	0.865364	-0.208621	-0.0441226	0.012231	0.156593	0.0956749	-0.130533	-0.196319	-0.0650748	-0.177988	0.0801868	1.0959
P14854	Cytochrome c oxidase subunit 6B1 OS=Homo sapiens GN=COX6B1 PE=1 SV=2 - [CX6B1_HUMAN]	7.02775	19.77	1	2	2	3	86	10.1857	7.04932	0.875653	0.595502	0.835376	0.862538	0.882708	0.998524	0.682979	1.08131	0.973958	0.651909	0.930436	0.885833	0.872087	1.00941	0.686559	1.01603	0.899067	0.913473	0.897832	0.973703	1.01218	0.989213	0.994786	1.06425	0.90627	1.00348	1.10727	0.147003	-0.1535	-0.130566	-0.155482	-0.0384457	0.0174647	-0.015647	-0.00754216	0.089841	0.0807003	1.09312
E9PKP7	Nucleolar transcription factor 1 OS=Homo sapiens GN=UBTF PE=1 SV=1 - [E9PKP7_HUMAN]	42.8937	9.93	2	7	7	18	745	87.3802	9.89111	0.900758	0.523961	0.823749	0.788162	1.113	1.08016	0.688553	1.07975	0.973958	0.651909	0.930436	0.885833	0.872087	1.00941	0.686559	1.01603	0.924843	0.803732	0.885336	0.889742	1.27625	1.07009	1.0029	1.06271	0.887539	1.0664	1.20153	0.26487	-0.11272	-0.315213	-0.175703	-0.168541	0.351906	0.0977335	0.00418471	0.0877547	0.0810625	1.09118
Q9HD20	Manganese-transporting ATPase 13A1 OS=Homo sapiens GN=ATP13A1 PE=1 SV=2 - [AT131_HUMAN]	53.254	10.3	1	12	12	24	1204	132.87	8.1333	0.935516	0.65269	0.915259	0.828656	0.977231	1.03531	0.71538	1.07249	0.973958	0.651909	0.930436	0.885833	0.872087	1.00941	0.686559	1.01603	0.960531	1.0012	0.983688	0.935454	1.12057	1.02566	1.04198	1.05557	0.972109	1.04878	1.07887	0.109515	-0.0580966	0.00172601	-0.0237278	-0.0962607	0.164228	0.0365523	0.0593258	0.0780248	0.081075	1.09111
Q9H9B1	Histone-lysine N-methyltransferase EHMT1 OS=Homo sapiens GN=EHMT1 PE=1 SV=4 - [EHMT1_HUMAN]	22.4588	6.55	1	7	7	9	1298	141.377	5.75732	0.972217	0.645029	0.841464	0.826072	0.924695	1.08629	0.772386	1.04311	0.973958	0.651909	0.930436	0.885833	0.872087	1.00941	0.686559	1.01603	0.998213	0.989445	0.904376	0.932537	1.06032	1.07616	1.12501	1.02666	0.960991	1.06824	1.11161	0.152645	-0.00258077	-0.0153084	-0.145005	-0.100767	0.0845056	0.105896	0.169939	0.0379516	0.0816587	1.088
Q96R06	Sperm-associated antigen 5 OS=Homo sapiens GN=SPAG5 PE=1 SV=2 - [SPAG5_HUMAN]	10.9001	2.6	1	3	3	4	1193	134.338	4.99561	1.08411	0.796616	1.14782	0.905203	0.824632	1.01405	0.638555	0.94267	0.973958	0.651909	0.930436	0.885833	0.872087	1.00941	0.686559	1.01603	1.1131	1.22197	1.23364	1.02187	0.945585	1.00459	0.930081	0.927796	1.16754	0.937833	0.803259	-0.316063	0.154579	0.289213	0.302923	0.0312079	-0.0807207	0.00660657	-0.104572	-0.108121	0.081872	1.08686
E9PLK3	Puromycin-sensitive aminopeptidase OS=Homo sapiens GN=NPEPPS PE=1 SV=1 - [E9PLK3_HUMAN]	72.3246	16.5	2	14	14	28	915	102.922	5.60498	1.06545	0.724182	1.0013	0.915337	0.750671	0.968964	0.688302	0.976158	0.973958	0.651909	0.930436	0.885833	0.872087	1.00941	0.686559	1.01603	1.09394	1.11086	1.07617	1.03331	0.860775	0.959929	1.00254	0.960756	1.08505	0.960342	0.885066	-0.176143	0.12953	0.15168	0.105901	0.0472696	-0.216292	-0.0590006	0.00365878	-0.0577583	0.0824824	1.08364
Q13573	SNW domain-containing protein 1 OS=Homo sapiens GN=SNW1 PE=1 SV=1 - [SNW1_HUMAN]	27.479	13.99	1	7	7	11	536	61.4565	9.5249	0.909124	0.636872	0.837084	0.778443	0.943	1.00081	0.746997	1.03368	0.973958	0.651909	0.930436	0.885833	0.872087	1.00941	0.686559	1.01603	0.933433	0.976933	0.899669	0.87877	1.08131	0.991477	1.08803	1.01737	0.916551	1.04934	1.14488	0.1952	-0.0993818	-0.0336681	-0.152534	-0.186443	0.112787	-0.012349	0.121719	0.0248477	0.0830583	1.08062
P16104	Histone H2AX OS=Homo sapiens GN=H2AFX PE=1 SV=2 - [H2AX_HUMAN]	17.7606	23.08	1	3	5	10	143	15.1354	10.7407	1.33381	0.76174	1.06947	1.06262	0.675944	0.734627	0.749604	0.815673	0.973958	0.651909	0.930436	0.885833	0.872087	1.00941	0.686559	1.01603	1.36948	1.16848	1.14943	1.19958	0.775088	0.727777	1.09183	0.802803	1.18403	0.788946	0.666325	-0.585703	0.453624	0.224627	0.200921	0.262525	-0.367568	-0.458432	0.126745	-0.316882	0.0832674	1.07953
P50502	Hsc70-interacting protein OS=Homo sapiens GN=ST13 PE=1 SV=2 - [F10A1_HUMAN]	78.07	18.43	1	7	7	32	369	41.3055	5.2749	1.1001	0.706788	1.13225	1.00295	0.706307	0.899803	0.732905	0.881886	0.973958	0.651909	0.930436	0.885833	0.872087	1.00941	0.686559	1.01603	1.12951	1.08418	1.2169	1.13221	0.809905	0.891413	1.0675	0.867971	1.13086	0.879692	0.777896	-0.36235	0.175701	0.116607	0.283214	0.179139	-0.304176	-0.165835	0.0942419	-0.204281	0.0833896	1.07889
P23229	Integrin alpha-6 OS=Homo sapiens GN=ITGA6 PE=1 SV=5 - [ITA6_HUMAN]	52.0801	12.3	1	12	12	21	1130	126.526	6.60986	0.937106	0.541097	0.855459	0.78626	0.931141	1.1299	0.668957	1.07407	0.973958	0.651909	0.930436	0.885833	0.872087	1.00941	0.686559	1.01603	0.962163	0.830019	0.919417	0.887594	1.06772	1.11936	0.974362	1.05712	0.903506	1.06242	1.17589	0.233747	-0.0556467	-0.268783	-0.121209	-0.172028	0.0945287	0.162674	-0.0374701	0.080141	0.0834293	1.07868
Q9BSJ8	Extended synaptotagmin-1 OS=Homo sapiens GN=ESYT1 PE=1 SV=1 - [ESYT1_HUMAN]	71.7554	16.94	1	16	16	29	1104	122.78	5.8335	0.963181	0.666721	0.856591	0.834499	0.925821	1.0739	0.739628	1.05507	0.973958	0.651909	0.930436	0.885833	0.872087	1.00941	0.686559	1.01603	0.988935	1.02272	0.920633	0.942051	1.06162	1.06389	1.0773	1.03843	0.965493	1.06275	1.10074	0.138468	-0.0160519	0.0324124	-0.119301	-0.0861234	0.0862615	0.0893489	0.107416	0.0544	0.0841133	1.07514
E9PKT8	Nucleosome assembly protein 1-like 4 (Fragment) OS=Homo sapiens GN=NAP1L4 PE=1 SV=1 - [E9PKT8_HUMAN]	16.1905	18.93	4	2	4	7	169	19.1445	5.03369	1.07895	0.688948	0.971674	0.927889	0.696582	0.935574	0.664055	0.949732	0.973958	0.651909	0.930436	0.885833	0.872087	1.00941	0.686559	1.01603	1.1078	1.05682	1.04432	1.04748	0.798753	0.92685	0.967222	0.934747	1.05215	0.930798	0.884666	-0.176795	0.147698	0.079723	0.0625647	0.0669185	-0.324178	-0.109592	-0.0480809	-0.0973528	0.0851945	1.06959
P46087	Probable 28S rRNA (cytosine(4447)-C(5))-methyltransferase OS=Homo sapiens GN=NOP2 PE=1 SV=2 - [NOP2_HUMAN]	181.687	28.45	1	19	19	73	812	89.2471	9.23193	0.879268	0.613657	0.812546	0.799648	0.943437	1.02701	0.839373	1.02584	0.973958	0.651909	0.930436	0.885833	0.872087	1.00941	0.686559	1.01603	0.902778	0.941322	0.873296	0.902708	1.08182	1.01744	1.22258	1.00966	0.902743	1.04963	1.16271	0.217488	-0.147556	-0.0872397	-0.195457	-0.147668	0.113455	0.024939	0.289929	0.013863	0.0854993	1.06804
Q92841	Probable ATP-dependent RNA helicase DDX17 OS=Homo sapiens GN=DDX17 PE=1 SV=2 - [DDX17_HUMAN]	441.373	38.27	2	21	28	157	729	80.222	8.26514	0.909032	0.594524	0.879783	0.840286	0.970151	0.988851	0.797103	1.07145	0.973958	0.651909	0.930436	0.885833	0.872087	1.00941	0.686559	1.01603	0.933338	0.911973	0.94556	0.948583	1.11245	0.97963	1.16101	1.05454	0.939449	1.0835	1.15333	0.205807	-0.0995279	-0.132936	-0.0807594	-0.0761534	0.153738	-0.029691	0.215383	0.07662	0.0857991	1.06652
E9PKN0	Pre-mRNA cleavage complex 2 protein Pcf11 (Fragment) OS=Homo sapiens GN=PCF11 PE=1 SV=1 - [E9PKN0_HUMAN]	23.3204	8.29	3	6	6	8	784	88.9324	9.84717	0.896349	0.56598	0.915403	0.776412	0.923536	1.08112	0.683359	1.17686	0.973958	0.651909	0.930436	0.885833	0.872087	1.00941	0.686559	1.01603	0.920315	0.868188	0.983843	0.876477	1.059	1.07104	0.99534	1.15829	0.898396	1.06502	1.18546	0.245453	-0.1198	-0.203921	-0.0234993	-0.190211	0.0826961	0.0990108	-0.00673897	0.211999	0.0857991	1.06652
P49591	Serine--tRNA ligase, cytoplasmic OS=Homo sapiens GN=SARS PE=1 SV=3 - [SYSC_HUMAN]	43.8095	16.15	2	9	9	16	514	58.7401	6.43018	1.14271	0.70125	1.12741	1.05605	0.558312	0.760675	0.704188	0.829708	0.973958	0.651909	0.930436	0.885833	0.872087	1.00941	0.686559	1.01603	1.17326	1.07569	1.21171	1.19215	0.640202	0.753582	1.02568	0.816617	1.18271	0.785099	0.663815	-0.591147	0.230529	0.105258	0.277039	0.253568	-0.6434	-0.408164	0.0365779	-0.292269	0.0859154	1.06593
Q13740	CD166 antigen OS=Homo sapiens GN=ALCAM PE=1 SV=2 - [CD166_HUMAN]	32.9202	10.63	1	5	5	12	583	65.0611	6.25244	0.87167	0.572332	0.869518	0.886759	0.895418	1.10999	0.695223	1.13244	0.973958	0.651909	0.930436	0.885833	0.872087	1.00941	0.686559	1.01603	0.894977	0.877932	0.934527	1.00105	1.02675	1.09964	1.01262	1.11457	0.914752	1.0632	1.16228	0.216957	-0.160077	-0.187819	-0.0976911	0.0015083	0.038089	0.137036	0.0180918	0.156488	0.0859154	1.06593
P31949	Protein S100-A11 OS=Homo sapiens GN=S100A11 PE=1 SV=2 - [S10AB_HUMAN]	14.615	17.14	1	2	2	5	105	11.7328	7.12256	1.20465	0.606836	1.12483	1.05127	0.656888	0.717848	0.673656	0.729207	0.973958	0.651909	0.930436	0.885833	0.872087	1.00941	0.686559	1.01603	1.23686	0.93086	1.20893	1.18676	0.753237	0.711154	0.981206	0.717702	1.19784	0.73547	0.613994	-0.703703	0.306685	-0.103364	0.273726	0.247032	-0.408823	-0.491766	-0.0273723	-0.478544	0.0859154	1.06593
A0A0D9SG77	Ubiquitin-protein ligase E3A OS=Homo sapiens GN=UBE3A PE=1 SV=1 - [A0A0D9SG77_HUMAN]	14.0123	9.15	2	6	6	6	765	88.0269	5.07178	1.10502	0.682619	1.09749	1.03559	0.701524	0.940023	0.704765	0.936582	0.973958	0.651909	0.930436	0.885833	0.872087	1.00941	0.686559	1.01603	1.13456	1.04711	1.17954	1.16906	0.80442	0.931257	1.02652	0.921804	1.15181	0.926531	0.804411	-0.313995	0.182138	0.0664096	0.238225	0.225349	-0.31398	-0.102749	0.0377588	-0.117468	0.0859824	1.06559
Q7L1Q6	Basic leucine zipper and W2 domain-containing protein 1 OS=Homo sapiens GN=BZW1 PE=1 SV=1 - [BZW1_HUMAN]	64.6573	25.06	1	11	13	28	419	48.0127	5.92236	1.06958	0.671759	1.05722	0.93668	0.722144	0.889811	0.681891	0.965996	0.973958	0.651909	0.930436	0.885833	0.872087	1.00941	0.686559	1.01603	1.09817	1.03045	1.13626	1.0574	0.828065	0.881514	0.9932	0.950754	1.07779	0.916134	0.850013	-0.234442	0.135107	0.0432718	0.184294	0.0805226	-0.272185	-0.181945	-0.00984327	-0.0728561	0.085993	1.06554
G3V3M6	DNA-(apurinic or apyrimidinic site) lyase (Fragment) OS=Homo sapiens GN=APEX1 PE=1 SV=1 - [G3V3M6_HUMAN]	36.4744	34.22	2	8	8	11	263	29.1719	7.32764	1.12019	0.701357	1.04917	1.00882	0.746485	0.955693	0.728863	0.904876	0.973958	0.651909	0.930436	0.885833	0.872087	1.00941	0.686559	1.01603	1.15015	1.07585	1.12761	1.13884	0.855976	0.946781	1.06162	0.890598	1.13322	0.91869	0.810687	-0.302784	0.201818	0.105478	0.173265	0.187567	-0.224358	-0.0788972	0.0862645	-0.167153	0.085993	1.06554
Q5T5P2	Sickle tail protein homolog OS=Homo sapiens GN=KIAA1217 PE=1 SV=2 - [SKT_HUMAN]	20.987	4.01	1	8	8	10	1943	213.983	7.06396	0.918137	0.634094	0.807607	0.793603	0.901792	1.0983	0.721889	0.994788	0.973958	0.651909	0.930436	0.885833	0.872087	1.00941	0.686559	1.01603	0.942687	0.972671	0.867987	0.895884	1.03406	1.08806	1.05146	0.979091	0.919286	1.04276	1.13432	0.181824	-0.0851495	-0.0399757	-0.204254	-0.158616	0.0483228	0.121755	0.0723943	-0.0304845	0.0859968	1.06552
Q96PK6	RNA-binding protein 14 OS=Homo sapiens GN=RBM14 PE=1 SV=2 - [RBM14_HUMAN]	115.45	25.11	1	16	16	42	669	69.4489	9.67139	0.890923	0.63216	0.862116	0.827067	0.982764	0.982362	0.734934	1.0877	0.973958	0.651909	0.930436	0.885833	0.872087	1.00941	0.686559	1.01603	0.914745	0.969706	0.926572	0.933661	1.12691	0.973201	1.07046	1.07053	0.930116	1.0705	1.15093	0.202798	-0.128559	-0.0443812	-0.110025	-0.0990296	0.172373	-0.0391901	0.0982305	0.0983307	0.0861428	1.06478
Q9NR30	Nucleolar RNA helicase 2 OS=Homo sapiens GN=DDX21 PE=1 SV=5 - [DDX21_HUMAN]	253.485	29.5	1	21	24	84	783	87.2904	9.27588	0.871688	0.596791	0.810806	0.822037	1.05366	1.00013	0.866951	1.06161	0.973958	0.651909	0.930436	0.885833	0.872087	1.00941	0.686559	1.01603	0.894996	0.91545	0.871426	0.927983	1.2082	0.990803	1.26275	1.04486	0.905223	1.12653	1.24448	0.315545	-0.160047	-0.127446	-0.19855	-0.10783	0.272864	-0.0133296	0.336567	0.0633138	0.0862408	1.06429
Q8NFC6	Biorientation of chromosomes in cell division protein 1-like 1 OS=Homo sapiens GN=BOD1L1 PE=1 SV=2 - [BD1L1_HUMAN]	22.8593	2.1	1	6	6	9	3051	330.266	5.08447	0.963812	0.583134	0.910627	0.850893	0.87704	1.07164	0.735042	1.10587	0.973958	0.651909	0.930436	0.885833	0.872087	1.00941	0.686559	1.01603	0.989583	0.894502	0.97871	0.960558	1.00568	1.06165	1.07062	1.08842	0.969634	1.06613	1.09952	0.136873	-0.0151075	-0.160844	-0.031047	-0.0580561	0.00817024	0.0863022	0.0984423	0.122236	0.0862408	1.06429
P05386	60S acidic ribosomal protein P1 OS=Homo sapiens GN=RPLP1 PE=1 SV=1 - [RLA1_HUMAN]	13.6546	66.67	1	2	3	4	114	11.5067	4.32275	1.05833	0.692185	0.948939	1.06765	0.772621	0.994542	0.58945	0.958892	0.973958	0.651909	0.930436	0.885833	0.872087	1.00941	0.686559	1.01603	1.08663	1.06178	1.01989	1.20525	0.885946	0.985268	0.858556	0.943762	1.0742	0.914854	0.851658	-0.231653	0.119854	0.0864858	0.0284081	0.26933	-0.17471	-0.0214116	-0.220015	-0.0835045	0.0862408	1.06429
Q9NQZ2	Something about silencing protein 10 OS=Homo sapiens GN=UTP3 PE=1 SV=1 - [SAS10_HUMAN]	12.455	3.76	1	2	2	4	479	54.5251	5.61768	0.751845	0.534213	0.754235	0.660725	1.06712	0.968061	1.15421	1.14829	0.973958	0.651909	0.930436	0.885833	0.872087	1.00941	0.686559	1.01603	0.771948	0.819459	0.810626	0.74588	1.22364	0.959034	1.68115	1.13017	0.791287	1.17691	1.48733	0.572727	-0.373424	-0.287257	-0.302892	-0.422985	0.291182	-0.0603464	0.749452	0.17654	0.0862408	1.06429
Q9H6R0	Putative ATP-dependent RNA helicase DHX33 OS=Homo sapiens GN=DHX33 PE=1 SV=2 - [DHX33_HUMAN]	8.31028	4.53	1	3	3	4	707	78.8238	8.90967	0.933609	0.6438	0.879777	0.761379	1.0327	1.19664	0.750719	1.03194	0.973958	0.651909	0.930436	0.885833	0.872087	1.00941	0.686559	1.01603	0.958572	0.98756	0.945553	0.859506	1.18417	1.18548	1.09345	1.01566	0.952062	1.13881	1.19615	0.258401	-0.0610414	-0.0180597	-0.08077	-0.21842	0.243877	0.245475	0.12889	0.0224139	0.0862408	1.06429
Q02318	Sterol 26-hydroxylase, mitochondrial OS=Homo sapiens GN=CYP27A1 PE=1 SV=1 - [CP27A_HUMAN]	3.76625	3.77	1	2	2	2	531	60.1963	8.89502	1.03502	0.561548	0.864666	0.9094	1.01171	1.13085	0.826967	1.24031	0.973958	0.651909	0.930436	0.885833	0.872087	1.00941	0.686559	1.01603	1.0627	0.861389	0.929312	1.02661	1.1601	1.12031	1.20451	1.22074	0.977959	1.18231	1.20895	0.273758	0.0877311	-0.215263	-0.105765	0.0378816	0.214252	0.163893	0.268446	0.28775	0.0862408	1.06429
P04792	Heat shock protein beta-1 OS=Homo sapiens GN=HSPB1 PE=1 SV=2 - [HSPB1_HUMAN]	32.2603	30.73	1	7	7	12	205	22.7685	6.40479	1.14634	0.665578	1.26751	1.00242	0.625607	0.855508	0.687701	0.802653	0.973958	0.651909	0.930436	0.885833	0.872087	1.00941	0.686559	1.01603	1.17699	1.02097	1.36228	1.13162	0.717368	0.84753	1.00166	0.789988	1.1543	0.818759	0.70931	-0.495512	0.235103	0.0299356	0.446022	0.178385	-0.479214	-0.238664	0.0023972	-0.340097	0.0862778	1.0641
C9JFE4	COP9 signalosome complex subunit 1 OS=Homo sapiens GN=GPS1 PE=1 SV=2 - [C9JFE4_HUMAN]	19.8231	8.49	2	4	4	8	471	53.338	6.7417	1.00327	0.643531	0.908585	0.849071	0.776955	0.817675	0.637128	0.910358	0.973958	0.651909	0.930436	0.885833	0.872087	1.00941	0.686559	1.01603	1.0301	0.987148	0.976515	0.958501	0.890915	0.81005	0.928002	0.895994	0.981832	0.893454	0.909987	-0.136082	0.0427789	-0.018661	-0.0342852	-0.0611484	-0.166641	-0.303917	-0.107801	-0.15844	0.0862778	1.0641
Q9Y3L3	SH3 domain-binding protein 1 OS=Homo sapiens GN=SH3BP1 PE=1 SV=3 - [3BP1_HUMAN]	4.25699	4.28	1	3	3	4	701	75.6658	6.771	0.994283	0.722313	0.986621	0.882232	0.795654	0.957149	0.665254	0.975521	0.973958	0.651909	0.930436	0.885833	0.872087	1.00941	0.686559	1.01603	1.02087	1.108	1.06039	0.995936	0.912357	0.948224	0.968969	0.960129	1.04063	0.954177	0.916925	-0.125125	0.0297968	0.147953	0.0845896	-0.00587555	-0.13233	-0.0767002	-0.0454779	-0.0586992	0.0862778	1.0641
P68104	Elongation factor 1-alpha 1 OS=Homo sapiens GN=EEF1A1 PE=1 SV=1 - [EF1A1_HUMAN]	343.701	42.64	2	19	19	117	462	50.1091	9.01221	1.1348	0.678136	1.17155	1.00115	0.739732	0.853301	0.726243	0.85302	0.973958	0.651909	0.930436	0.885833	0.872087	1.00941	0.686559	1.01603	1.16515	1.04023	1.25914	1.13018	0.848232	0.845344	1.0578	0.839561	1.14767	0.846788	0.737835	-0.438631	0.220513	0.0569025	0.33244	0.176558	-0.23747	-0.24239	0.0810681	-0.252293	0.0867169	1.0619
Q13155	Aminoacyl tRNA synthase complex-interacting multifunctional protein 2 OS=Homo sapiens GN=AIMP2 PE=1 SV=2 - [AIMP2_HUMAN]	58.0303	21.25	1	7	7	21	320	35.3263	8.22119	0.948627	0.673159	0.949713	0.897136	0.776443	0.972632	0.648376	0.942317	0.973958	0.651909	0.930436	0.885833	0.872087	1.00941	0.686559	1.01603	0.973992	1.0326	1.02072	1.01276	0.890328	0.963562	0.944385	0.927449	1.01674	0.935917	0.920508	-0.119498	-0.0380189	0.0462769	0.0295848	0.0182931	-0.167592	-0.0535503	-0.0825528	-0.108661	0.0872076	1.05945
Q9BQ24	Zinc finger FYVE domain-containing protein 21 OS=Homo sapiens GN=ZFYVE21 PE=1 SV=1 - [ZFY21_HUMAN]	4.27827	7.69	1	2	2	2	234	26.4882	8.41162	1.03951	0.72597	1.01632	0.937627	0.822039	1.05939	0.668462	0.958591	0.973958	0.651909	0.930436	0.885833	0.872087	1.00941	0.686559	1.01603	1.0673	1.11361	1.09231	1.05847	0.942611	1.04951	0.973641	0.943466	1.0798	0.958554	0.88771	-0.171839	0.0939679	0.155239	0.12738	0.0819793	-0.0852649	0.0697203	-0.0385375	-0.0839577	0.087326	1.05886
P18669	Phosphoglycerate mutase 1 OS=Homo sapiens GN=PGAM1 PE=1 SV=2 - [PGAM1_HUMAN]	60.1734	33.07	1	6	6	19	254	28.7858	7.18115	1.07579	0.746758	1.13784	1.04516	0.652875	0.89378	0.725235	0.902506	0.973958	0.651909	0.930436	0.885833	0.872087	1.00941	0.686559	1.01603	1.10455	1.14549	1.22291	1.17986	0.748636	0.885445	1.05633	0.888266	1.16268	0.886855	0.762769	-0.390682	0.143463	0.19597	0.290314	0.23862	-0.417664	-0.175525	0.0790649	-0.170937	0.0879718	1.05566
Q12797	Aspartyl/asparaginyl beta-hydroxylase OS=Homo sapiens GN=ASPH PE=1 SV=3 - [ASPH_HUMAN]	49.1061	13.06	1	10	10	20	758	85.8095	5.0083	0.986693	0.694639	0.901926	0.890279	0.832231	0.953634	0.649853	0.961523	0.973958	0.651909	0.930436	0.885833	0.872087	1.00941	0.686559	1.01603	1.01308	1.06555	0.969359	1.00502	0.954298	0.944742	0.946536	0.946351	1.00905	0.946444	0.937957	-0.0924057	0.0187422	0.0915927	-0.0448973	0.00722326	-0.0674875	-0.0820084	-0.0792709	-0.079552	0.0896087	1.04765
H7C3P4	N-acetylglucosamine-6-sulfatase OS=Homo sapiens GN=GNS PE=1 SV=1 - [H7C3P4_HUMAN]	28.4308	5.85	3	3	3	10	496	56.3378	7.91357	1.01168	0.781216	0.987049	0.94179	0.734454	0.987396	0.639883	0.957434	0.973958	0.651909	0.930436	0.885833	0.872087	1.00941	0.686559	1.01603	1.03873	1.19835	1.06085	1.06317	0.84218	0.978188	0.932015	0.942327	1.06201	0.937171	0.882453	-0.180409	0.054819	0.26105	0.0852143	0.0883711	-0.2478	-0.031816	-0.101575	-0.0857001	0.0896087	1.04765
O60216	Double-strand-break repair protein rad21 homolog OS=Homo sapiens GN=RAD21 PE=1 SV=2 - [RAD21_HUMAN]	26.1344	7.45	1	5	5	10	631	71.6447	4.65283	0.911057	0.635248	0.839562	0.790855	1.04766	1.04235	0.70893	1.04846	0.973958	0.651909	0.930436	0.885833	0.872087	1.00941	0.686559	1.01603	0.935417	0.974442	0.902331	0.892782	1.20132	1.03263	1.03258	1.03191	0.918874	1.03261	1.12377	0.168352	-0.096318	-0.0373519	-0.148271	-0.163621	0.264623	0.0463235	0.0462591	0.0453232	0.0896087	1.04765
Q12965	Unconventional myosin-Ie OS=Homo sapiens GN=MYO1E PE=1 SV=2 - [MYO1E_HUMAN]	21.445	4.15	1	5	5	9	1108	126.982	8.92432	0.863375	0.585591	0.849263	0.795074	0.999835	0.988387	0.693301	1.00927	0.973958	0.651909	0.930436	0.885833	0.872087	1.00941	0.686559	1.01603	0.88646	0.898271	0.912758	0.897545	1.14649	0.97917	1.00982	0.993347	0.897908	1.00158	1.11546	0.157642	-0.173872	-0.154777	-0.131696	-0.155944	0.197219	-0.0303681	0.0140974	-0.00963086	0.0896087	1.04765
P29992	Guanine nucleotide-binding protein subunit alpha-11 OS=Homo sapiens GN=GNA11 PE=1 SV=2 - [GNA11_HUMAN]	18.8976	14.21	1	1	5	8	359	42.0965	5.69385	0.938444	0.612034	0.887007	0.872868	0.942624	1.11117	0.679389	1.08103	0.973958	0.651909	0.930436	0.885833	0.872087	1.00941	0.686559	1.01603	0.963537	0.938834	0.953324	0.985365	1.08088	1.10081	0.989557	1.06397	0.95843	1.07243	1.11894	0.162136	-0.0535887	-0.0910585	-0.0689615	-0.0212703	0.112211	0.138568	-0.0151459	0.0894623	0.0896087	1.04765
Q9UEE9	Craniofacial development protein 1 OS=Homo sapiens GN=CFDP1 PE=1 SV=1 - [CFDP1_HUMAN]	13.3675	8.36	1	3	3	5	299	33.5726	4.80518	1.10122	0.715888	1.06845	1.06305	0.586735	0.92308	0.678995	0.846247	0.973958	0.651909	0.930436	0.885833	0.872087	1.00941	0.686559	1.01603	1.13067	1.09814	1.14833	1.20006	0.672794	0.914472	0.988982	0.832895	1.1395	0.873683	0.766727	-0.383216	0.177172	0.135062	0.199537	0.263106	-0.571763	-0.128989	-0.0159836	-0.263794	0.0897197	1.04711
P07858	Cathepsin B OS=Homo sapiens GN=CTSB PE=1 SV=3 - [CATB_HUMAN]	27.1392	6.19	1	2	2	10	339	37.7968	6.30322	1.19916	0.669016	1.10636	1.09168	0.853966	0.939415	0.71144	0.996696	0.973958	0.651909	0.930436	0.885833	0.872087	1.00941	0.686559	1.01603	1.23122	1.02624	1.18907	1.23237	0.979222	0.930655	1.03624	0.98097	1.21015	0.980096	0.809898	-0.304188	0.300091	0.0373696	0.249836	0.30144	-0.0302926	-0.103682	0.0513591	-0.0277193	0.0898306	1.04658
Q8NE86	Calcium uniporter protein, mitochondrial OS=Homo sapiens GN=MCU PE=1 SV=1 - [MCU_HUMAN]	20.7717	19.66	1	6	6	10	351	39.8418	8.646	0.867548	0.62243	0.705709	0.771237	0.971329	1.12159	0.68941	1.02649	0.973958	0.651909	0.930436	0.885833	0.872087	1.00941	0.686559	1.01603	0.890745	0.95478	0.758471	0.870636	1.1138	1.11113	1.00415	1.01029	0.88069	1.06071	1.20441	0.268325	-0.166916	-0.0667594	-0.398835	-0.199859	0.155488	0.152031	0.00597882	0.0147678	0.0898306	1.04658
Q96AE4	Far upstream element-binding protein 1 OS=Homo sapiens GN=FUBP1 PE=1 SV=3 - [FUBP1_HUMAN]	243.094	40.84	1	20	24	83	644	67.5185	7.60596	0.930366	0.632321	0.914976	0.803441	0.914282	1.00821	0.725986	1.04424	0.973958	0.651909	0.930436	0.885833	0.872087	1.00941	0.686559	1.01603	0.955243	0.969953	0.983384	0.906989	1.04838	0.998805	1.05743	1.02776	0.962598	1.03807	1.07841	0.108901	-0.0660604	-0.0440134	-0.0241726	-0.140843	0.0681674	-0.0017249	0.0805583	0.0395034	0.0898322	1.04657
P52298	Nuclear cap-binding protein subunit 2 OS=Homo sapiens GN=NCBP2 PE=1 SV=1 - [NCBP2_HUMAN]	18.6161	16.67	1	3	3	7	156	17.9898	8.20654	0.918077	0.457759	0.805154	0.780885	1.02866	0.980292	0.807089	1.1853	0.973958	0.651909	0.930436	0.885833	0.872087	1.00941	0.686559	1.01603	0.942625	0.702182	0.865351	0.881527	1.17954	0.971151	1.17556	1.1666	0.873439	1.17108	1.34077	0.423058	-0.0852447	-0.510083	-0.208643	-0.181924	0.238218	-0.0422325	0.233345	0.222308	0.0898322	1.04657
Q9Y3A6	Transmembrane emp24 domain-containing protein 5 OS=Homo sapiens GN=TMED5 PE=1 SV=1 - [TMED5_HUMAN]	11.71	10.04	1	3	3	5	229	25.9882	4.84326	0.954684	0.59741	0.921438	0.874302	1.01196	1.01988	0.781168	1.18076	0.973958	0.651909	0.930436	0.885833	0.872087	1.00941	0.686559	1.01603	0.98021	0.916401	0.990329	0.986984	1.16039	1.01037	1.1378	1.16213	0.983597	1.14909	1.16826	0.224358	-0.0288367	-0.125949	-0.0140202	-0.0189016	0.214605	0.0148876	0.18625	0.216771	0.0902097	1.04475
Q9NTI5	Sister chromatid cohesion protein PDS5 homolog B OS=Homo sapiens GN=PDS5B PE=1 SV=1 - [PDS5B_HUMAN]	81.2099	12.85	1	18	21	32	1447	164.563	8.47021	0.946686	0.541227	0.86429	0.799008	1.09719	1.00278	0.760701	1.14813	0.973958	0.651909	0.930436	0.885833	0.872087	1.00941	0.686559	1.01603	0.971999	0.830218	0.928909	0.901985	1.25812	0.993432	1.10799	1.13002	0.915447	1.119	1.22236	0.289667	-0.0409729	-0.268439	-0.106391	-0.148825	0.331272	-0.009507	0.147945	0.176346	0.0904074	1.0438
P12004	Proliferating cell nuclear antigen OS=Homo sapiens GN=PCNA PE=1 SV=1 - [PCNA_HUMAN]	78.53	38.31	1	9	9	25	261	28.7503	4.69092	1.03763	0.693494	1.06915	0.982491	0.702229	0.903127	0.698848	0.939889	0.973958	0.651909	0.930436	0.885833	0.872087	1.00941	0.686559	1.01603	1.06538	1.06379	1.14909	1.10912	0.805229	0.894705	1.0179	0.92506	1.08725	0.909882	0.836867	-0.256929	0.0913671	0.0892112	0.200491	0.149411	-0.312529	-0.160516	0.0255961	-0.112382	0.0904074	1.0438
Q3LIE7	Delta(24)-sterol reductase OS=Homo sapiens GN=Nbla03646 PE=1 SV=1 - [Q3LIE7_HUMAN]	54.1104	13.82	2	8	8	22	427	49.4041	7.54736	0.914904	0.617136	0.858619	0.79789	1.03331	1.0814	0.672934	1.22104	0.973958	0.651909	0.930436	0.885833	0.872087	1.00941	0.686559	1.01603	0.939367	0.946659	0.922814	0.900723	1.18487	1.07132	0.980154	1.20178	0.931091	1.1281	1.21159	0.276897	-0.0902386	-0.0790834	-0.115888	-0.150844	0.244732	0.099389	-0.028919	0.26517	0.0904074	1.0438
P50148	Guanine nucleotide-binding protein G(q) subunit alpha OS=Homo sapiens GN=GNAQ PE=1 SV=4 - [GNAQ_HUMAN]	29.099	20.33	1	4	7	14	359	42.1153	5.68115	0.907229	0.533779	0.901579	0.838782	0.935494	1.08969	0.691348	1.12107	0.973958	0.651909	0.930436	0.885833	0.872087	1.00941	0.686559	1.01603	0.931487	0.818793	0.968985	0.946885	1.07271	1.07953	1.00698	1.10338	0.939186	1.07612	1.1458	0.196352	-0.102393	-0.288429	-0.0454536	-0.0787381	0.101257	0.110397	0.0100289	0.141935	0.0904074	1.0438
Q9UEW8	STE20/SPS1-related proline-alanine-rich protein kinase OS=Homo sapiens GN=STK39 PE=1 SV=3 - [STK39_HUMAN]	8.70308	5.14	1	2	3	3	545	59.4365	6.29053	1.08084	0.663344	1.05512	0.9442	0.643539	0.807314	0.691759	0.852903	0.973958	0.651909	0.930436	0.885833	0.872087	1.00941	0.686559	1.01603	1.10974	1.01754	1.134	1.06589	0.73793	0.799786	1.00757	0.839446	1.08782	0.819616	0.753451	-0.408415	0.150224	0.0250867	0.181425	0.0920584	-0.438445	-0.322315	0.0108854	-0.252491	0.0904074	1.0438
Q8WVC0	RNA polymerase-associated protein LEO1 OS=Homo sapiens GN=LEO1 PE=1 SV=1 - [LEO1_HUMAN]	12.1252	2.85	1	2	2	5	666	75.3593	4.51318	0.852045	0.553464	0.80765	0.780563	0.906329	1.05298	0.612507	1.01551	0.973958	0.651909	0.930436	0.885833	0.872087	1.00941	0.686559	1.01603	0.874828	0.848989	0.868033	0.881163	1.03926	1.04316	0.892141	0.999483	0.871431	1.01937	1.16977	0.226225	-0.192929	-0.236182	-0.204178	-0.182519	0.0555628	0.0609648	-0.164656	-0.000746616	0.0908252	1.04179
P11142	Heat shock cognate 71 kDa protein OS=Homo sapiens GN=HSPA8 PE=1 SV=1 - [HSP7C_HUMAN]	664.305	47.52	1	20	34	241	646	70.8542	5.51611	1.08286	0.661306	1.04081	0.937391	0.791201	0.945354	0.700545	0.953097	0.973958	0.651909	0.930436	0.885833	0.872087	1.00941	0.686559	1.01603	1.11181	1.01441	1.11862	1.0582	0.90725	0.936539	1.02037	0.938059	1.08501	0.937299	0.863864	-0.211124	0.152912	0.0206472	0.161726	0.0816163	-0.140428	-0.0945889	0.0290933	-0.0922499	0.0908502	1.04167
Q13451	Peptidyl-prolyl cis-trans isomerase FKBP5 OS=Homo sapiens GN=FKBP5 PE=1 SV=2 - [FKBP5_HUMAN]	20.5657	8.1	1	4	4	7	457	51.1796	5.89697	1.11489	0.641324	1.11641	0.937549	0.765916	0.955713	0.62171	0.971313	0.973958	0.651909	0.930436	0.885833	0.872087	1.00941	0.686559	1.01603	1.1447	0.983763	1.19988	1.05838	0.878257	0.946801	0.905545	0.955987	1.10154	0.926173	0.840796	-0.250172	0.194975	-0.0236176	0.262893	0.0818595	-0.187285	-0.0788667	-0.143142	-0.0649364	0.0908502	1.04167
P07195	L-lactate dehydrogenase B chain OS=Homo sapiens GN=LDHB PE=1 SV=2 - [LDHB_HUMAN]	235.727	34.13	1	11	13	77	334	36.6151	6.04932	1.11333	0.685835	1.1316	1.01358	0.627397	0.856197	0.702234	0.886566	0.973958	0.651909	0.930436	0.885833	0.872087	1.00941	0.686559	1.01603	1.1431	1.05204	1.2162	1.14421	0.71942	0.848213	1.02283	0.872577	1.14365	0.860395	0.752323	-0.410577	0.192948	0.0731896	0.28238	0.194349	-0.475094	-0.237501	0.0325689	-0.196645	0.0909686	1.04111
Q16822	Phosphoenolpyruvate carboxykinase [GTP], mitochondrial OS=Homo sapiens GN=PCK2 PE=1 SV=3 - [PCKGM_HUMAN]	139.414	36.41	1	18	18	56	640	70.6846	7.62061	1.03253	0.6449	0.949157	0.930905	0.846661	0.957753	0.672624	0.984662	0.973958	0.651909	0.930436	0.885833	0.872087	1.00941	0.686559	1.01603	1.06014	0.989248	1.02012	1.05088	0.970845	0.948822	0.979704	0.969126	1.0355	0.969986	0.93673	-0.0942943	0.0842501	-0.0155965	0.0287402	0.0716003	-0.0426868	-0.0757912	-0.0295825	-0.045244	0.0916554	1.03784
H0Y4R1	Inosine-5'-monophosphate dehydrogenase 2 (Fragment) OS=Homo sapiens GN=IMPDH2 PE=1 SV=1 - [H0Y4R1_HUMAN]	70.5467	13.4	2	6	6	26	470	51.0352	8.17725	1.03102	0.690174	1.05707	0.900089	0.663208	0.818964	0.67235	0.909285	0.973958	0.651909	0.930436	0.885833	0.872087	1.00941	0.686559	1.01603	1.05858	1.0587	1.1361	1.01609	0.760484	0.811328	0.979304	0.894938	1.05864	0.853133	0.805876	-0.31137	0.0821353	0.0822891	0.184087	0.0230338	-0.39501	-0.301643	-0.0301718	-0.160141	0.0916554	1.03784
Q9NR09	Baculoviral IAP repeat-containing protein 6 OS=Homo sapiens GN=BIRC6 PE=1 SV=2 - [BIRC6_HUMAN]	20.8356	0.82	1	4	4	8	4857	529.919	6.04932	1.08986	0.672035	1.00879	0.949814	0.863353	1.03258	0.694249	1.01264	0.973958	0.651909	0.930436	0.885833	0.872087	1.00941	0.686559	1.01603	1.119	1.03087	1.08421	1.07223	0.989985	1.02295	1.0112	0.996665	1.07822	1.00393	0.931105	-0.102985	0.162215	0.0438652	0.11664	0.100611	-0.0145209	0.0327337	0.0160706	-0.00481965	0.0921143	1.03567
Q9NZM5	Glioma tumor suppressor candidate region gene 2 protein OS=Homo sapiens GN=GLTSCR2 PE=1 SV=2 - [GSCR2_HUMAN]	16.3033	4.81	1	2	2	7	478	54.3564	10.3159	0.956409	0.45562	0.755491	0.839534	1.03312	1.06602	0.824665	1.16205	0.973958	0.651909	0.930436	0.885833	0.872087	1.00941	0.686559	1.01603	0.981982	0.6989	0.811975	0.947734	1.18466	1.05608	1.20116	1.14372	0.879855	1.16419	1.32316	0.403984	-0.0262316	-0.516841	-0.300492	-0.0774452	0.244468	0.0787248	0.264426	0.193729	0.0928958	1.032
Q9H3P2	Negative elongation factor A OS=Homo sapiens GN=NELFA PE=1 SV=3 - [NELFA_HUMAN]	5.44332	4.36	3	2	2	2	528	57.2408	9.02686	1.01878	0.616748	0.937548	0.803629	1.02392	1.06009	0.785069	1.13837	0.973958	0.651909	0.930436	0.885833	0.872087	1.00941	0.686559	1.01603	1.04602	0.946063	1.00764	0.907202	1.1741	1.05021	1.14348	1.12041	0.976854	1.13195	1.15877	0.212592	0.0649096	-0.0799913	0.0109857	-0.140505	0.231557	0.0706753	0.193436	0.164027	0.0931941	1.03061
Q9UKV8	Protein argonaute-2 OS=Homo sapiens GN=AGO2 PE=1 SV=3 - [AGO2_HUMAN]	29.6412	14.78	1	10	10	14	859	97.1459	9.18799	0.95868	0.621754	0.885905	0.851986	0.99392	1.0398	0.722304	1.03763	0.973958	0.651909	0.930436	0.885833	0.872087	1.00941	0.686559	1.01603	0.984314	0.953744	0.952139	0.961792	1.1397	1.0301	1.05206	1.02126	0.957768	1.04108	1.08699	0.120336	-0.0228097	-0.0683265	-0.0707556	-0.0562037	0.188659	0.0427844	0.0732223	0.0303478	0.0932351	1.03042
P55199	RNA polymerase II elongation factor ELL OS=Homo sapiens GN=ELL PE=1 SV=1 - [ELL_HUMAN]	4.01558	6.92	1	4	4	4	621	68.2228	9.33447	0.981974	0.608944	0.932726	0.855715	0.744469	0.914657	0.528853	0.886888	0.973958	0.651909	0.930436	0.885833	0.872087	1.00941	0.686559	1.01603	1.00823	0.934093	1.00246	0.966001	0.853664	0.906128	0.770295	0.872894	0.984231	0.863279	0.87711	-0.18917	0.011825	-0.0983618	0.00354623	-0.0499035	-0.228259	-0.142214	-0.376518	-0.196122	0.0932351	1.03042
Q8WXF1	Paraspeckle component 1 OS=Homo sapiens GN=PSPC1 PE=1 SV=1 - [PSPC1_HUMAN]	54.2319	17.4	1	8	10	23	523	58.7062	6.66846	0.878786	0.520881	0.902906	0.815814	1.03984	1.00849	0.733106	1.12587	0.973958	0.651909	0.930436	0.885833	0.872087	1.00941	0.686559	1.01603	0.902283	0.799009	0.970412	0.920957	1.19236	0.999086	1.0678	1.10811	0.91162	1.08795	1.19343	0.255112	-0.148348	-0.323717	-0.0433314	-0.118795	0.253816	-0.00131858	0.0946385	0.148099	0.0936141	1.02866
P55145	Mesencephalic astrocyte-derived neurotrophic factor OS=Homo sapiens GN=MANF PE=1 SV=3 - [MANF_HUMAN]	74.2383	41.21	2	8	8	27	182	20.6868	8.68994	0.910896	0.633908	0.853531	0.817589	0.88172	1.02756	0.663507	1.01174	0.973958	0.651909	0.930436	0.885833	0.872087	1.00941	0.686559	1.01603	0.935252	0.972386	0.917345	0.922962	1.01105	1.01797	0.966424	0.995777	0.929107	1.00341	1.07997	0.110997	-0.0965726	-0.0403985	-0.124464	-0.115658	0.0158485	0.0257008	-0.0492714	-0.00610583	0.0938451	1.02759
P17302	Gap junction alpha-1 protein OS=Homo sapiens GN=GJA1 PE=1 SV=2 - [CXA1_HUMAN]	32.8687	19.63	1	5	5	10	382	42.9809	8.76318	0.891263	0.559129	0.779299	0.774697	0.866315	1.00519	0.869724	1.09507	0.973958	0.651909	0.930436	0.885833	0.872087	1.00941	0.686559	1.01603	0.915094	0.857679	0.837563	0.874542	0.993382	0.995819	1.26679	1.0778	0.86611	1.03681	1.19709	0.259526	-0.128009	-0.22149	-0.255731	-0.193401	-0.00957913	-0.00604441	0.341175	0.108085	0.094388	1.02508
Q56VL3	OCIA domain-containing protein 2 OS=Homo sapiens GN=OCIAD2 PE=1 SV=1 - [OCAD2_HUMAN]	15.7078	31.17	1	5	5	7	154	16.9426	9.02686	0.785458	0.651059	0.714473	0.732374	0.999786	1.15585	0.657969	1.15222	0.973958	0.651909	0.930436	0.885833	0.872087	1.00941	0.686559	1.01603	0.80646	0.998696	0.76789	0.826764	1.14643	1.14507	0.958357	1.13404	0.816612	1.13955	1.39547	0.480748	-0.310326	-0.00188262	-0.381028	-0.274453	0.197147	0.195436	-0.0613644	0.18147	0.094388	1.02508
O60701	UDP-glucose 6-dehydrogenase OS=Homo sapiens GN=UGDH PE=1 SV=1 - [UGDH_HUMAN]	18.0498	10.12	1	5	5	7	494	54.9893	7.12256	1.01201	0.796741	1.03782	0.986164	0.749698	1.01009	0.685431	0.924555	0.973958	0.651909	0.930436	0.885833	0.872087	1.00941	0.686559	1.01603	1.03907	1.22216	1.11541	1.11326	0.85966	1.00067	0.998357	0.909967	1.11434	0.954162	0.856259	-0.22388	0.0552905	0.289439	0.157578	0.154793	-0.218161	0.000961892	-0.00237296	-0.136113	0.0944809	1.02466
Q14344	Guanine nucleotide-binding protein subunit alpha-13 OS=Homo sapiens GN=GNA13 PE=1 SV=2 - [GNA13_HUMAN]	41.7434	18.04	1	5	7	16	377	44.0217	8.00146	0.900373	0.599036	0.861795	0.854951	0.917977	1.08159	0.660683	1.04234	0.973958	0.651909	0.930436	0.885833	0.872087	1.00941	0.686559	1.01603	0.924448	0.918894	0.926227	0.965139	1.05262	1.0715	0.962311	1.02589	0.925337	1.03926	1.12311	0.167502	-0.113336	-0.122029	-0.110562	-0.0511918	0.0739864	0.0996363	-0.0554244	0.0368824	0.0946684	1.0238
P30566	Adenylosuccinate lyase OS=Homo sapiens GN=ADSL PE=1 SV=2 - [PUR8_HUMAN]	43.6808	13.64	1	7	7	17	484	54.854	7.10791	1.15222	0.77508	1.16433	1.00235	0.701918	0.845776	0.767996	0.922631	0.973958	0.651909	0.930436	0.885833	0.872087	1.00941	0.686559	1.01603	1.18303	1.18894	1.25138	1.13153	0.804872	0.837889	1.11862	0.908074	1.18599	0.872981	0.736081	-0.442064	0.24249	0.249673	0.323516	0.178276	-0.313169	-0.25517	0.161715	-0.139119	0.0947468	1.02344
Q9BRX8	Redox-regulatory protein FAM213A OS=Homo sapiens GN=FAM213A PE=1 SV=3 - [F213A_HUMAN]	20.3077	19.65	1	5	5	7	229	25.7474	8.83643	0.889411	0.544522	0.805088	0.81433	0.923597	0.987986	0.657629	1.13994	0.973958	0.651909	0.930436	0.885833	0.872087	1.00941	0.686559	1.01603	0.913192	0.835272	0.86528	0.919282	1.05907	0.978773	0.957863	1.12195	0.889236	1.01892	1.14584	0.196401	-0.131009	-0.259681	-0.20876	-0.121421	0.0827921	-0.0309539	-0.0621088	0.166013	0.0947468	1.02344
J3QR53	Proline-rich protein 11 (Fragment) OS=Homo sapiens GN=PRR11 PE=1 SV=1 - [J3QR53_HUMAN]	14.4941	18.59	2	3	3	5	199	22.3747	9.62744	1.04048	0.725373	0.949787	0.894782	0.842294	0.906494	0.6786	0.935754	0.973958	0.651909	0.930436	0.885833	0.872087	1.00941	0.686559	1.01603	1.0683	1.11269	1.0208	1.0101	0.965837	0.898041	0.988407	0.920989	1.04455	0.943413	0.903177	-0.14692	0.0953203	0.154052	0.0296966	0.0145016	-0.0501476	-0.155147	-0.0168231	-0.118744	0.0947468	1.02344
Q9H773	dCTP pyrophosphatase 1 OS=Homo sapiens GN=DCTPP1 PE=1 SV=1 - [DCTP1_HUMAN]	7.72788	21.76	1	3	3	4	170	18.6694	5.03369	1.29484	0.841723	1.12261	1.05147	0.649313	0.983603	0.756856	0.778011	0.973958	0.651909	0.930436	0.885833	0.872087	1.00941	0.686559	1.01603	1.32946	1.29117	1.20654	1.18699	0.744551	0.974431	1.10239	0.765736	1.24885	0.870083	0.696705	-0.521379	0.410839	0.368674	0.270879	0.247304	-0.425557	-0.0373682	0.140635	-0.385081	0.0947468	1.02344
O96005	Cleft lip and palate transmembrane protein 1 OS=Homo sapiens GN=CLPTM1 PE=1 SV=1 - [CLPT1_HUMAN]	44.3463	11.51	1	8	8	20	669	76.0485	6.30322	0.895544	0.605507	0.837584	0.817042	0.881673	1.02966	0.638794	1.06023	0.973958	0.651909	0.930436	0.885833	0.872087	1.00941	0.686559	1.01603	0.919489	0.928821	0.900206	0.922344	1.01099	1.02006	0.930429	1.0435	0.920916	1.01553	1.10273	0.141084	-0.121096	-0.106528	-0.151673	-0.116624	0.0157724	0.0286512	-0.104032	0.06143	0.0952345	1.02121
P22061	Protein-L-isoaspartate(D-aspartate) O-methyltransferase OS=Homo sapiens GN=PCMT1 PE=1 SV=4 - [PIMT_HUMAN]	17.2909	19.38	3	4	4	7	227	24.6206	7.21045	1.0407	0.744873	0.983887	0.971499	0.795912	0.876629	0.719105	0.935204	0.973958	0.651909	0.930436	0.885833	0.872087	1.00941	0.686559	1.01603	1.06853	1.1426	1.05745	1.09671	0.912652	0.868455	1.0474	0.920448	1.08262	0.91655	0.846607	-0.240236	0.095621	0.192323	0.0805853	0.133178	-0.131863	-0.203477	0.066819	-0.119592	0.0952345	1.02121
Q9UKU7	Isobutyryl-CoA dehydrogenase, mitochondrial OS=Homo sapiens GN=ACAD8 PE=1 SV=1 - [ACAD8_HUMAN]	57.3495	27.47	1	10	10	21	415	45.0405	7.85498	0.835096	0.623103	0.772607	0.776594	0.976541	1.0466	0.646902	1.0692	0.973958	0.651909	0.930436	0.885833	0.872087	1.00941	0.686559	1.01603	0.857425	0.955812	0.830371	0.876682	1.11978	1.03684	0.942239	1.05233	0.867054	1.04459	1.20475	0.268737	-0.221918	-0.0652007	-0.268173	-0.189874	0.163209	0.0521879	-0.0858352	0.073593	0.0954793	1.02009
O76024	Wolframin OS=Homo sapiens GN=WFS1 PE=1 SV=2 - [WFS1_HUMAN]	34.2649	12.13	1	10	10	17	890	100.227	8.04541	0.956424	0.601476	0.916649	0.769155	0.939014	1.09302	0.691441	1.07436	0.973958	0.651909	0.930436	0.885833	0.872087	1.00941	0.686559	1.01603	0.981997	0.922637	0.985182	0.868285	1.07674	1.08283	1.00711	1.05741	0.952317	1.06708	1.12051	0.16415	-0.0262098	-0.116165	-0.0215373	-0.203759	0.106676	0.114806	0.0102225	0.0805331	0.0954793	1.02009
P04181	Ornithine aminotransferase, mitochondrial OS=Homo sapiens GN=OAT PE=1 SV=1 - [OAT_HUMAN]	117.119	30.52	1	11	11	39	439	48.5042	7.03467	0.908786	0.588624	0.822445	0.830748	0.918154	1.12145	0.648432	1.07141	0.973958	0.651909	0.930436	0.885833	0.872087	1.00941	0.686559	1.01603	0.933086	0.902924	0.883935	0.937816	1.05282	1.11099	0.944467	1.05451	0.918005	1.05367	1.14778	0.198844	-0.0999184	-0.147324	-0.177987	-0.0926228	0.0742651	0.15185	-0.0824272	0.0765687	0.096136	1.01711
Q8IWA5	Choline transporter-like protein 2 OS=Homo sapiens GN=SLC44A2 PE=1 SV=3 - [CTL2_HUMAN]	15.5131	4.96	1	4	4	10	706	80.0705	8.57275	1.02896	0.797555	1.09393	0.879336	0.818709	0.924705	0.596779	0.980139	0.973958	0.651909	0.930436	0.885833	0.872087	1.00941	0.686559	1.01603	1.05648	1.22341	1.17572	0.992666	0.938793	0.916082	0.869232	0.964674	1.1161	0.927437	0.830964	-0.267142	0.0792597	0.290912	0.233545	-0.0106204	-0.0911212	-0.126452	-0.202187	-0.0518872	0.096136	1.01711
P09429	High mobility group protein B1 OS=Homo sapiens GN=HMGB1 PE=1 SV=3 - [HMGB1_HUMAN]	10.801	14.88	1	2	4	4	215	24.8782	5.74463	1.12751	0.620221	1.15175	1.04646	0.700691	0.9179	0.644179	0.928318	0.973958	0.651909	0.930436	0.885833	0.872087	1.00941	0.686559	1.01603	1.15766	0.951391	1.23787	1.18133	0.803465	0.90934	0.938273	0.913671	1.16949	0.911506	0.779401	-0.359562	0.211206	-0.07189	0.307855	0.240417	-0.315692	-0.137108	-0.0919209	-0.130254	0.0963615	1.0161
O95197	Reticulon-3 OS=Homo sapiens GN=RTN3 PE=1 SV=2 - [RTN3_HUMAN]	44.1817	4.84	1	5	5	18	1032	112.541	4.95752	1.02138	0.652509	0.908235	0.921067	0.848536	0.968958	0.64071	0.963234	0.973958	0.651909	0.930436	0.885833	0.872087	1.00941	0.686559	1.01603	1.04869	1.00092	0.976139	1.03978	0.972995	0.959922	0.933219	0.948036	1.02035	0.953979	0.934955	-0.0970308	0.0685817	0.00132555	-0.0348415	0.0562716	-0.0394952	-0.0590103	-0.0997122	-0.076987	0.0968744	1.01379
Q9BVV7	Mitochondrial import inner membrane translocase subunit Tim21 OS=Homo sapiens GN=TIMM21 PE=1 SV=1 - [TIM21_HUMAN]	33.2812	33.47	1	9	9	14	248	28.1848	9.70068	0.942261	0.626915	0.844099	0.841901	0.871124	1.08049	0.682283	1.04766	0.973958	0.651909	0.930436	0.885833	0.872087	1.00941	0.686559	1.01603	0.967456	0.96166	0.907208	0.950407	0.998896	1.07041	0.993771	1.03113	0.956033	1.01501	1.06169	0.0863677	-0.0477326	-0.0564008	-0.140495	-0.0733832	-0.00159324	0.0981631	-0.00901416	0.0442308	0.0968744	1.01379
O75616	GTPase Era, mitochondrial OS=Homo sapiens GN=ERAL1 PE=1 SV=2 - [ERAL1_HUMAN]	15.3307	9.84	1	3	3	5	437	48.3195	8.83643	0.996187	0.603791	0.899577	0.921985	0.979122	1.11395	0.758092	1.07521	0.973958	0.651909	0.930436	0.885833	0.872087	1.00941	0.686559	1.01603	1.02282	0.926189	0.966834	1.04081	1.12273	1.10357	1.10419	1.05824	0.994828	1.10388	1.10962	0.150061	0.0325564	-0.110622	-0.0486606	0.0577085	0.167017	0.142172	0.142989	0.0816734	0.0968744	1.01379
P04406	Glyceraldehyde-3-phosphate dehydrogenase OS=Homo sapiens GN=GAPDH PE=1 SV=3 - [G3P_HUMAN]	354.988	55.22	1	17	17	123	335	36.0304	8.45557	1.0825	0.732442	1.12255	1.02623	0.70822	0.886875	0.751731	0.906056	0.973958	0.651909	0.930436	0.885833	0.872087	1.00941	0.686559	1.01603	1.11145	1.12353	1.20648	1.15849	0.812098	0.878605	1.09493	0.89176	1.14101	0.885183	0.775786	-0.366269	0.152442	0.168043	0.270801	0.212251	-0.300275	-0.186713	0.130832	-0.165272	0.0975532	1.01076
O75533	Splicing factor 3B subunit 1 OS=Homo sapiens GN=SF3B1 PE=1 SV=3 - [SF3B1_HUMAN]	270.909	26.99	1	31	31	97	1304	145.738	7.09326	0.912206	0.591912	0.883217	0.833215	1.02847	1.01216	0.698433	1.12322	0.973958	0.651909	0.930436	0.885833	0.872087	1.00941	0.686559	1.01603	0.936597	0.907967	0.949251	0.940601	1.17932	1.00273	1.0173	1.1055	0.938599	1.0614	1.13083	0.177386	-0.0944999	-0.139288	-0.0751392	-0.0883456	0.237959	0.00392668	0.0247384	0.144702	0.0975532	1.01076
P27694	Replication protein A 70 kDa DNA-binding subunit OS=Homo sapiens GN=RPA1 PE=1 SV=2 - [RFA1_HUMAN]	55.9863	19.48	1	12	12	24	616	68.0953	7.21045	1.14145	0.670328	1.06973	1.02074	0.73825	0.877264	0.731664	0.857337	0.973958	0.651909	0.930436	0.885833	0.872087	1.00941	0.686559	1.01603	1.17197	1.02825	1.14971	1.15229	0.846533	0.869083	1.0657	0.843809	1.151	0.857808	0.745271	-0.424162	0.22894	0.0401956	0.201266	0.20451	-0.240362	-0.202434	0.0917984	-0.245011	0.0975532	1.01076
E7ETY7	Glutathione peroxidase OS=Homo sapiens GN=GPX8 PE=1 SV=1 - [E7ETY7_HUMAN]	53.6477	18.35	2	3	3	17	158	18.0785	8.79248	0.833474	0.609784	0.780255	0.784	0.961119	1.13414	0.631991	1.06745	0.973958	0.651909	0.930436	0.885833	0.872087	1.00941	0.686559	1.01603	0.85576	0.935381	0.838591	0.885043	1.10209	1.12357	0.92052	1.05061	0.870402	1.07635	1.23661	0.306393	-0.224722	-0.0963734	-0.253961	-0.17618	0.140243	0.168089	-0.119479	0.0712247	0.0975532	1.01076
O60664	Perilipin-3 OS=Homo sapiens GN=PLIN3 PE=1 SV=3 - [PLIN3_HUMAN]	30.506	25.12	1	9	9	13	434	47.0459	5.43994	1.1551	0.640799	1.08029	0.950749	0.686782	0.851402	0.689191	0.878668	0.973958	0.651909	0.930436	0.885833	0.872087	1.00941	0.686559	1.01603	1.18598	0.982957	1.16106	1.07328	0.787515	0.843463	1.00383	0.864805	1.11717	0.854134	0.76455	-0.387317	0.246081	-0.0247993	0.215443	0.102031	-0.34462	-0.245603	0.00552009	-0.209554	0.0975532	1.01076
Q9UBT2	SUMO-activating enzyme subunit 2 OS=Homo sapiens GN=UBA2 PE=1 SV=2 - [SAE2_HUMAN]	26.9077	9.22	1	6	6	11	640	71.1792	5.2876	1.08944	0.7341	1.01177	1.04863	0.6887	0.938426	0.723056	0.91487	0.973958	0.651909	0.930436	0.885833	0.872087	1.00941	0.686559	1.01603	1.11857	1.12608	1.08741	1.18377	0.789716	0.929675	1.05316	0.900435	1.12232	0.915055	0.815324	-0.294555	0.161649	0.171305	0.1209	0.243394	-0.340595	-0.105202	0.074723	-0.151306	0.0975532	1.01076
A0A0A0MRE1	Exocyst complex component 7 (Fragment) OS=Homo sapiens GN=EXOC7 PE=1 SV=1 - [A0A0A0MRE1_HUMAN]	12.5712	5.83	4	3	3	4	617	70.2675	6.97607	0.968526	0.673715	0.978205	0.901074	0.850165	0.928294	0.679134	0.953124	0.973958	0.651909	0.930436	0.885833	0.872087	1.00941	0.686559	1.01603	0.994423	1.03345	1.05134	1.01721	0.974863	0.919638	0.989186	0.938085	1.02533	0.956474	0.932848	-0.100287	-0.00806829	0.0474662	0.0722293	0.0246115	-0.0367291	-0.120863	-0.0156862	-0.0922093	0.0975532	1.01076
G3V1R7	Solute carrier family 27 (Fatty acid transporter), member 2, isoform CRA_b OS=Homo sapiens GN=SLC27A2 PE=1 SV=1 - [G3V1R7_HUMAN]	7.77491	10.91	2	4	4	6	385	43.9736	8.32373	0.904358	0.577754	0.87085	0.780536	0.717458	0.858136	0.591235	0.885455	0.973958	0.651909	0.930436	0.885833	0.872087	1.00941	0.686559	1.01603	0.928539	0.886249	0.935959	0.881133	0.822692	0.850134	0.861157	0.871484	0.907394	0.855646	0.942971	-0.0847154	-0.106966	-0.174217	-0.0954831	-0.182569	-0.281576	-0.234238	-0.215651	-0.198454	0.0975532	1.01076
A0A0A0MTI6	Elongation of very long chain fatty acids protein OS=Homo sapiens GN=ELOVL5 PE=1 SV=1 - [A0A0A0MTI6_HUMAN]	4.54971	6.49	2	2	2	2	262	30.7223	7.51807	0.845325	0.617852	0.829028	0.795928	0.904592	0.966891	0.668094	0.984213	0.973958	0.651909	0.930436	0.885833	0.872087	1.00941	0.686559	1.01603	0.867927	0.947758	0.89101	0.898508	1.03727	0.957874	0.973106	0.968684	0.894759	0.970895	1.08509	0.117815	-0.204354	-0.0774094	-0.166486	-0.154396	0.0527949	-0.0620915	-0.0393314	-0.0459026	0.0975532	1.01076
U3KQU8	Oxidoreductase NAD-binding domain-containing protein 1 OS=Homo sapiens GN=OXNAD1 PE=1 SV=1 - [U3KQU8_HUMAN]	20.9034	12.22	3	4	4	8	311	34.7032	8.51416	0.796842	0.65866	0.825782	0.797532	0.921486	1.06932	0.695911	1.10356	0.973958	0.651909	0.930436	0.885833	0.872087	1.00941	0.686559	1.01603	0.818149	1.01036	0.887521	0.900319	1.05665	1.05934	1.01362	1.08615	0.89392	1.05799	1.18355	0.243115	-0.289565	0.0148634	-0.172146	-0.151492	0.079491	0.083172	0.0195198	0.119224	0.0980223	1.00867
F5GX39	Transmembrane emp24 domain-containing protein 2 OS=Homo sapiens GN=TMED2 PE=1 SV=1 - [F5GX39_HUMAN]	8.99492	31.9	2	4	4	6	116	13.6218	6.30322	0.895992	0.712699	0.863286	0.827721	1.00752	1.12769	0.756675	1.12927	0.973958	0.651909	0.930436	0.885833	0.872087	1.00941	0.686559	1.01603	0.91995	1.09325	0.92783	0.934399	1.1553	1.11717	1.10213	1.11145	0.931115	1.11431	1.19675	0.25912	-0.120373	0.128621	-0.108068	-0.0978888	0.208263	0.159852	0.140289	0.152439	0.0980223	1.00867
Q12955	Ankyrin-3 OS=Homo sapiens GN=ANK3 PE=1 SV=3 - [ANK3_HUMAN]	74.114	4.14	1	16	17	31	4377	480.113	6.49365	0.958825	0.612748	0.914974	0.847328	0.891359	1.10364	0.692792	1.10001	0.973958	0.651909	0.930436	0.885833	0.872087	1.00941	0.686559	1.01603	0.984462	0.939928	0.983382	0.956532	1.0221	1.09335	1.00908	1.08266	0.969957	1.05238	1.08497	0.11766	-0.0225925	-0.0893782	-0.0241758	-0.0641143	0.0315355	0.128754	0.0130381	0.114577	0.0983427	1.00726
J3QQW9	Polycomb protein SUZ12 OS=Homo sapiens GN=SUZ12 PE=1 SV=1 - [J3QQW9_HUMAN]	9.02827	3.07	2	2	2	3	716	80.2712	8.76318	0.916957	0.564166	0.749077	0.700394	1.05303	0.932066	0.789274	1.09733	0.973958	0.651909	0.930436	0.885833	0.872087	1.00941	0.686559	1.01603	0.941475	0.865405	0.805082	0.790662	1.20748	0.923375	1.14961	1.08002	0.835243	1.11481	1.33472	0.416533	-0.0870053	-0.208553	-0.312793	-0.338867	0.272004	-0.115012	0.201143	0.111054	0.0983427	1.00726
Q13428	Treacle protein OS=Homo sapiens GN=TCOF1 PE=1 SV=3 - [TCOF_HUMAN]	260.245	25.94	1	5	38	104	1488	152.015	9.0415	0.918922	0.599723	0.902958	0.857815	0.86057	1.09244	0.697777	1.09249	0.973958	0.651909	0.930436	0.885833	0.872087	1.00941	0.686559	1.01603	0.943492	0.919948	0.970467	0.968372	0.986794	1.08225	1.01634	1.07526	0.955932	1.0458	1.09401	0.129624	-0.0839173	-0.120375	-0.0432488	-0.0463673	-0.0191789	0.114033	0.0233819	0.104681	0.0987801	1.00533
P38432	Coilin OS=Homo sapiens GN=COIL PE=1 SV=1 - [COIL_HUMAN]	23.0867	11.28	1	6	6	9	576	62.5699	9.0708	0.984109	0.654359	0.932086	0.866683	0.968135	1.2108	0.706346	1.15194	0.973958	0.651909	0.930436	0.885833	0.872087	1.00941	0.686559	1.01603	1.01042	1.00376	1.00177	0.978382	1.11014	1.19951	1.02882	1.13377	1.00277	1.12195	1.11886	0.162025	0.0149584	0.00541044	0.00255599	-0.0315302	0.150736	0.262442	0.0409925	0.181122	0.0992032	1.00347
Q9Y2W2	WW domain-binding protein 11 OS=Homo sapiens GN=WBP11 PE=1 SV=1 - [WBP11_HUMAN]	19.6773	12.32	1	8	8	9	641	69.9539	8.38232	0.933841	0.631562	0.900756	0.817707	0.969107	1.00003	0.703311	1.10817	0.973958	0.651909	0.930436	0.885833	0.872087	1.00941	0.686559	1.01603	0.958811	0.968789	0.968101	0.923094	1.11125	0.990701	1.0244	1.09068	0.963456	1.05754	1.09765	0.134423	-0.0606821	-0.045746	-0.046771	-0.11545	0.152185	-0.0134789	0.0347793	0.12523	0.0992032	1.00347
F5GX77	Multifunctional methyltransferase subunit TRM112-like protein OS=Homo sapiens GN=TRMT112 PE=1 SV=1 - [F5GX77_HUMAN]	6.99003	18.87	2	2	2	5	106	11.9643	8.07471	0.988906	0.74016	1.11754	1.04432	0.663883	0.891926	0.711889	0.794542	0.973958	0.651909	0.930436	0.885833	0.872087	1.00941	0.686559	1.01603	1.01535	1.13537	1.20109	1.17891	0.761257	0.883609	1.03689	0.782005	1.15714	0.832807	0.71971	-0.474513	0.0219746	0.183166	0.264345	0.237457	-0.393544	-0.17852	0.0522682	-0.35475	0.0992032	1.00347
Q12792	Twinfilin-1 OS=Homo sapiens GN=TWF1 PE=1 SV=3 - [TWF1_HUMAN]	4.38997	4.29	1	2	2	2	350	40.2577	6.96143	1.12728	0.805277	0.998126	0.971516	0.83105	1.00071	0.727364	1.00801	0.973958	0.651909	0.930436	0.885833	0.872087	1.00941	0.686559	1.01603	1.15742	1.23526	1.07275	1.09673	0.952945	0.991381	1.05943	0.992102	1.12707	0.991741	0.879927	-0.184544	0.21091	0.304814	0.101314	0.133204	-0.0695359	-0.0124883	0.0832949	-0.0114403	0.0992032	1.00347
Q00325	Phosphate carrier protein, mitochondrial OS=Homo sapiens GN=SLC25A3 PE=1 SV=2 - [MPCP_HUMAN]	102.154	11.88	1	5	5	44	362	40.0687	9.37842	0.795908	0.629045	0.730537	0.794707	0.959471	1.1029	0.656095	1.08359	0.973958	0.651909	0.930436	0.885833	0.872087	1.00941	0.686559	1.01603	0.817189	0.964927	0.785155	0.89713	1.1002	1.09261	0.955629	1.06649	0.857159	1.07955	1.25945	0.332796	-0.291259	-0.051509	-0.34895	-0.156612	0.137768	0.12778	-0.0654782	0.0928709	0.0995078	1.00214
Q16658	Fascin OS=Homo sapiens GN=FSCN1 PE=1 SV=3 - [FSCN1_HUMAN]	49.225	16.84	1	8	8	23	493	54.4961	7.23975	1.07315	0.736628	1.07383	1.04062	0.756649	0.939787	0.754205	0.928227	0.973958	0.651909	0.930436	0.885833	0.872087	1.00941	0.686559	1.01603	1.10184	1.12995	1.15412	1.17473	0.867631	0.931024	1.09853	0.913582	1.14204	0.922303	0.807595	-0.308295	0.139914	0.176265	0.206789	0.232334	-0.204847	-0.10311	0.135574	-0.130394	0.0995078	1.00214
P06733	Alpha-enolase OS=Homo sapiens GN=ENO1 PE=1 SV=2 - [ENOA_HUMAN]	210.041	37.56	1	15	16	83	434	47.1393	7.38623	1.24268	0.742968	1.18955	1.0543	0.611697	0.678404	0.784112	0.740256	0.973958	0.651909	0.930436	0.885833	0.872087	1.00941	0.686559	1.01603	1.2759	1.13968	1.27848	1.19017	0.701418	0.672078	1.14209	0.728576	1.23304	0.714997	0.579866	-0.786208	0.351518	0.188628	0.354434	0.251173	-0.511654	-0.5733	0.191677	-0.456848	0.100077	0.999665
I3L3P7	40S ribosomal protein S15a OS=Homo sapiens GN=RPS15A PE=1 SV=1 - [I3L3P7_HUMAN]	74.5942	64	2	4	8	29	100	11.4702	10.1548	0.995735	0.735526	0.987212	0.947456	0.884129	0.904576	0.666299	0.961637	0.973958	0.651909	0.930436	0.885833	0.872087	1.00941	0.686559	1.01603	1.02236	1.12826	1.06102	1.06957	1.01381	0.896141	0.97049	0.946464	1.06529	0.958477	0.899731	-0.152434	0.0319027	0.174105	0.0854526	0.0970246	0.0197845	-0.158202	-0.0432145	-0.0793807	0.100077	0.999665
Q9Y6W5	Wiskott-Aldrich syndrome protein family member 2 OS=Homo sapiens GN=WASF2 PE=1 SV=3 - [WASF2_HUMAN]	6.78352	5.82	1	3	3	5	498	54.2504	5.52881	1.00158	0.637205	0.990292	0.934938	0.807121	0.996502	0.652215	0.970369	0.973958	0.651909	0.930436	0.885833	0.872087	1.00941	0.686559	1.01603	1.02836	0.977444	1.06433	1.05543	0.925506	0.98721	0.949976	0.955059	1.0419	0.952518	0.914216	-0.129393	0.0403423	-0.0329139	0.0899473	0.0778361	-0.111686	-0.0185712	-0.0740363	-0.0663389	0.100641	0.997224
P15848	Arylsulfatase B OS=Homo sapiens GN=ARSB PE=1 SV=1 - [ARSB_HUMAN]	11.0721	7.32	1	3	3	4	533	59.6494	8.20654	1.09346	0.669599	0.881189	1.00489	0.78977	0.914371	0.642797	0.863972	0.973958	0.651909	0.930436	0.885833	0.872087	1.00941	0.686559	1.01603	1.1227	1.02714	0.947071	1.13441	0.905609	0.905845	0.93626	0.85034	1.07492	0.905727	0.842603	-0.247075	0.166966	0.0386261	-0.0784553	0.181937	-0.14304	-0.142664	-0.0950193	-0.233888	0.100912	0.996056
P10155	60 kDa SS-A/Ro ribonucleoprotein OS=Homo sapiens GN=TROVE2 PE=1 SV=2 - [RO60_HUMAN]	32.641	13.2	1	8	8	13	538	60.6312	8.03076	1.05536	0.693326	1.03855	0.938889	0.759982	0.930621	0.719078	0.935677	0.973958	0.651909	0.930436	0.885833	0.872087	1.00941	0.686559	1.01603	1.08358	1.06353	1.11619	1.05989	0.871452	0.921943	1.04737	0.920914	1.07355	0.921428	0.858298	-0.22045	0.1158	0.0888627	0.158589	0.0839204	-0.198506	-0.11725	0.0667647	-0.118862	0.101574	0.993218
Q14195	Dihydropyrimidinase-related protein 3 OS=Homo sapiens GN=DPYSL3 PE=1 SV=1 - [DPYL3_HUMAN]	203.918	27.72	1	11	13	72	570	61.9241	6.49365	1.05761	0.724866	1.05083	0.982436	0.650301	0.901087	0.70832	0.8927	0.973958	0.651909	0.930436	0.885833	0.872087	1.00941	0.686559	1.01603	1.08589	1.11191	1.1294	1.10905	0.745684	0.892684	1.0317	0.878614	1.11048	0.885649	0.797535	-0.32638	0.118875	0.153043	0.175553	0.149329	-0.423363	-0.163779	0.0450171	-0.186698	0.10208	0.991057
Q9H8Y1	Vertnin OS=Homo sapiens GN=VRTN PE=1 SV=1 - [VRTN_HUMAN]	35.6587	14.53	1	9	9	16	702	78.2102	9.01221	0.87097	0.657556	0.88958	0.796605	0.931186	1.06559	0.686234	1.09172	0.973958	0.651909	0.930436	0.885833	0.872087	1.00941	0.686559	1.01603	0.894259	1.00866	0.956089	0.899273	1.06777	1.05565	0.999527	1.0745	0.927681	1.06171	1.14448	0.194688	-0.161236	0.0124434	-0.0647824	-0.153169	0.0945978	0.0781328	-0.000682042	0.103664	0.10208	0.991057
P14923	Junction plakoglobin OS=Homo sapiens GN=JUP PE=1 SV=3 - [PLAK_HUMAN]	117.617	27.11	1	14	18	42	745	81.6927	6.13818	0.838005	0.640284	0.828016	0.827777	0.856168	1.08274	0.707175	1.13863	0.973958	0.651909	0.930436	0.885833	0.872087	1.00941	0.686559	1.01603	0.860412	0.982167	0.889923	0.934462	0.981747	1.07264	1.03003	1.12066	0.912192	1.05133	1.15253	0.20481	-0.216901	-0.0259595	-0.168248	-0.0977927	-0.0265773	0.101164	0.042683	0.164353	0.102201	0.990546
P13645	Keratin, type I cytoskeletal 10 OS=Homo sapiens GN=KRT10 PE=1 SV=6 - [K1C10_HUMAN]	54.125	16.95	2	8	10	22	584	58.7917	5.21143	0.759972	0.49813	0.763162	0.591629	0.861439	1.27612	0.971867	0.904568	0.973958	0.651909	0.930436	0.885833	0.872087	1.00941	0.686559	1.01603	0.780292	0.764109	0.82022	0.667879	0.98779	1.26422	1.41556	0.890295	0.7722	1.12601	1.45818	0.544169	-0.357914	-0.388151	-0.285917	-0.582342	-0.0177231	0.338253	0.501376	-0.167644	0.102201	0.990546
H0YBR2	Epithelial-splicing regulatory protein 1 (Fragment) OS=Homo sapiens GN=ESRP1 PE=1 SV=1 - [H0YBR2_HUMAN]	40.851	14.74	3	6	7	15	502	56.1091	8.22119	0.920375	0.68064	0.873509	0.87508	0.931879	1.09075	0.715498	1.08239	0.973958	0.651909	0.930436	0.885833	0.872087	1.00941	0.686559	1.01603	0.944985	1.04407	0.938816	0.987861	1.06856	1.08058	1.04215	1.06531	0.966423	1.06694	1.10401	0.142751	-0.0816374	0.0622199	-0.0910852	-0.0176195	0.0956716	0.111803	0.0595632	0.0912795	0.102201	0.990546
Q7L8L6	FAST kinase domain-containing protein 5, mitochondrial OS=Homo sapiens GN=FASTKD5 PE=1 SV=1 - [FAKD5_HUMAN]	19.314	11.52	1	9	9	10	764	86.5186	8.1333	1.0317	0.735134	0.987726	1.02045	0.843771	1.02424	0.568329	0.95721	0.973958	0.651909	0.930436	0.885833	0.872087	1.00941	0.686559	1.01603	1.05929	1.12766	1.06157	1.15197	0.967532	1.01469	0.827793	0.942107	1.09462	0.954819	0.872285	-0.197128	0.0830913	0.173335	0.0862042	0.204104	-0.0476194	0.0210349	-0.272658	-0.0860369	0.102201	0.990546
Q15910	Histone-lysine N-methyltransferase EZH2 OS=Homo sapiens GN=EZH2 PE=1 SV=2 - [EZH2_HUMAN]	15.6398	4.83	1	4	4	7	746	85.3086	7.02002	0.949874	0.638544	0.913016	0.858564	0.896375	1.00962	0.757526	1.07134	0.973958	0.651909	0.930436	0.885833	0.872087	1.00941	0.686559	1.01603	0.975273	0.979498	0.981277	0.969217	1.02785	1.0002	1.10337	1.05443	0.977385	1.04114	1.06523	0.0911669	-0.0361227	-0.029885	-0.027267	-0.0451082	0.0396307	0.000293112	0.141911	0.076467	0.102201	0.990546
H7C0X7	Methionine adenosyltransferase 2 subunit beta (Fragment) OS=Homo sapiens GN=MAT2B PE=1 SV=1 - [H7C0X7_HUMAN]	12.4237	13.13	2	2	2	5	198	22.049	5.59229	1.07451	0.789549	1.02141	1.03939	0.756118	1.00918	0.732897	0.931045	0.973958	0.651909	0.930436	0.885833	0.872087	1.00941	0.686559	1.01603	1.10324	1.21113	1.09778	1.17334	0.867022	0.999771	1.06749	0.916354	1.13829	0.958062	0.841668	-0.248676	0.141742	0.276356	0.13459	0.230625	-0.20586	-0.000330999	0.0942275	-0.126023	0.102201	0.990546
O00165	HCLS1-associated protein X-1 OS=Homo sapiens GN=HAX1 PE=1 SV=2 - [HAX1_HUMAN]	12.1251	12.19	1	3	3	4	279	31.6011	4.91943	1.01505	0.676704	0.964657	0.982826	1.04519	1.24099	0.744193	1.21838	0.973958	0.651909	0.930436	0.885833	0.872087	1.00941	0.686559	1.01603	1.04219	1.03803	1.03678	1.10949	1.19849	1.22942	1.08395	1.19915	1.04011	1.19882	1.15259	0.204875	0.0596251	0.0538524	0.0521087	0.149902	0.261219	0.297974	0.116292	0.262015	0.102201	0.990546
Q8WUP2	Filamin-binding LIM protein 1 OS=Homo sapiens GN=FBLIM1 PE=1 SV=2 - [FBLI1_HUMAN]	11.5027	10.99	1	4	4	5	373	40.6427	6.02393	0.998779	0.812547	1.14868	1.05157	0.822675	1.01619	0.663512	1.05949	0.973958	0.651909	0.930436	0.885833	0.872087	1.00941	0.686559	1.01603	1.02548	1.24641	1.23456	1.1871	0.943341	1.00672	0.966431	1.04277	1.21083	0.986573	0.814791	-0.295499	0.0363063	0.31778	0.303994	0.247445	-0.0841482	0.00965613	-0.0492608	0.0604228	0.102201	0.990546
Q9Y4C8	Probable RNA-binding protein 19 OS=Homo sapiens GN=RBM19 PE=1 SV=3 - [RBM19_HUMAN]	4.05866	2.6	1	3	3	3	960	107.265	6.53662	0.944232	0.621676	0.808024	0.781101	0.95443	1.10792	1.00443	1.1539	0.973958	0.651909	0.930436	0.885833	0.872087	1.00941	0.686559	1.01603	0.969479	0.953623	0.868436	0.88177	1.09442	1.09758	1.46299	1.1357	0.917696	1.11664	1.21679	0.283076	-0.044718	-0.0685092	-0.203509	-0.181526	0.130168	0.134332	0.548915	0.183578	0.102201	0.990546
B9A018	U4/U6.U5 tri-snRNP-associated protein 2 OS=Homo sapiens GN=USP39 PE=1 SV=1 - [B9A018_HUMAN]	57.1225	22.95	3	10	11	26	536	62.005	9.11475	0.961656	0.556927	0.864176	0.826519	0.955016	1.07488	0.674172	1.10675	0.973958	0.651909	0.930436	0.885833	0.872087	1.00941	0.686559	1.01603	0.987369	0.854301	0.928786	0.933042	1.09509	1.06486	0.981958	1.08929	0.930914	1.07708	1.15701	0.2104	-0.0183383	-0.227183	-0.106581	-0.0999858	0.131053	0.0906636	-0.0262665	0.12339	0.102375	0.989805
O60547	GDP-mannose 4,6 dehydratase OS=Homo sapiens GN=GMDS PE=1 SV=1 - [GMDS_HUMAN]	13.6746	14.25	1	6	6	6	372	41.9233	7.31299	0.976129	0.705167	1.05604	0.942139	0.684603	0.892352	0.638203	0.996954	0.973958	0.651909	0.930436	0.885833	0.872087	1.00941	0.686559	1.01603	1.00223	1.08169	1.13499	1.06356	0.785017	0.884031	0.929568	0.981224	1.07263	0.906799	0.845399	-0.242296	0.00321298	0.113293	0.182685	0.0889053	-0.349204	-0.177831	-0.105368	-0.0273462	0.102405	0.989679
P07355	Annexin A2 OS=Homo sapiens GN=ANXA2 PE=1 SV=2 - [ANXA2_HUMAN]	78.8999	33.63	1	12	12	31	339	38.5798	7.75244	0.898923	0.465255	0.888798	0.766434	1.11502	1.10521	0.691859	1.17812	0.973958	0.651909	0.930436	0.885833	0.872087	1.00941	0.686559	1.01603	0.922959	0.71368	0.955248	0.865214	1.27856	1.0949	1.00772	1.15953	0.894086	1.12722	1.26075	0.334277	-0.115661	-0.486651	-0.0660523	-0.208872	0.35452	0.130804	0.0110947	0.213537	0.103607	0.984611
Q9BZG1	Ras-related protein Rab-34 OS=Homo sapiens GN=RAB34 PE=1 SV=1 - [RAB34_HUMAN]	49.1352	30.5	2	7	7	19	259	29.0259	7.88428	0.999112	0.595513	0.875396	0.848405	0.902616	1.05651	0.750026	1.18425	0.973958	0.651909	0.930436	0.885833	0.872087	1.00941	0.686559	1.01603	1.02583	0.91349	0.940845	0.957748	1.03501	1.04666	1.09244	1.16557	0.949297	1.06955	1.12667	0.172071	0.0367872	-0.130539	-0.0879709	-0.0622818	0.0496403	0.0657866	0.127557	0.221031	0.103756	0.983988
Q93062	RNA-binding protein with multiple splicing OS=Homo sapiens GN=RBPMS PE=1 SV=1 - [RBPMS_HUMAN]	21.9809	29.08	2	3	4	8	196	21.7882	8.07471	0.950088	0.526229	0.846849	0.845623	0.93977	1.02233	0.764405	1.06115	0.973958	0.651909	0.930436	0.885833	0.872087	1.00941	0.686559	1.01603	0.975492	0.807212	0.910163	0.954609	1.07761	1.0128	1.11339	1.04441	0.932386	1.06101	1.13795	0.18644	-0.0357983	-0.308981	-0.135803	-0.0670189	0.107836	0.018345	0.154954	0.062689	0.103756	0.983988
Q9BXP5	Serrate RNA effector molecule homolog OS=Homo sapiens GN=SRRT PE=1 SV=1 - [SRRT_HUMAN]	63.6817	15.18	1	13	13	25	876	100.604	5.96045	0.853599	0.587079	0.895516	0.792425	1.07907	1.09276	0.665133	1.11419	0.973958	0.651909	0.930436	0.885833	0.872087	1.00941	0.686559	1.01603	0.876423	0.900552	0.962469	0.894554	1.23734	1.08257	0.968792	1.09661	0.897553	1.08959	1.21396	0.279721	-0.190301	-0.151118	-0.0551877	-0.16076	0.307239	0.114463	-0.0457414	0.133056	0.104095	0.982572
P31150	Rab GDP dissociation inhibitor alpha OS=Homo sapiens GN=GDI1 PE=1 SV=2 - [GDIA_HUMAN]	42.7084	19.69	1	4	8	20	447	50.5501	5.13525	1.10527	0.746465	1.10836	1.01983	0.733961	1.00055	0.748138	0.955557	0.973958	0.651909	0.930436	0.885833	0.872087	1.00941	0.686559	1.01603	1.13483	1.14504	1.19123	1.15126	0.841615	0.99122	1.08969	0.94048	1.14815	0.96585	0.841221	-0.249444	0.182471	0.195403	0.252449	0.203217	-0.248768	-0.0127226	0.12392	-0.0885314	0.104095	0.982572
A0A0A6YYA0	Protein TMED7-TICAM2 OS=Homo sapiens GN=TMED7-TICAM2 PE=3 SV=1 - [A0A0A6YYA0_HUMAN]	30.4017	21.28	2	4	4	10	188	21.2194	6.20166	0.860631	0.64219	0.878291	0.803818	0.97936	1.06134	0.672169	1.09192	0.973958	0.651909	0.930436	0.885833	0.872087	1.00941	0.686559	1.01603	0.883643	0.985091	0.943956	0.907415	1.12301	1.05144	0.97904	1.07469	0.925686	1.06307	1.14841	0.199637	-0.178464	-0.0216715	-0.0832084	-0.140165	0.167367	0.0723642	-0.03056	0.103926	0.104095	0.982572
E9PRZ9	Small acidic protein (Fragment) OS=Homo sapiens GN=C11orf58 PE=1 SV=1 - [E9PRZ9_HUMAN]	8.93483	25.56	3	2	2	3	90	10.0317	5.94775	1.14536	0.67921	1.0594	0.870722	0.630796	0.905441	0.585445	0.968473	0.973958	0.651909	0.930436	0.885833	0.872087	1.00941	0.686559	1.01603	1.17599	1.04188	1.13861	0.982942	0.723318	0.896997	0.852724	0.953192	1.09024	0.874861	0.802446	-0.317524	0.233875	0.0591856	0.18727	-0.0248218	-0.467299	-0.156824	-0.229849	-0.0691612	0.104095	0.982572
F5GX11	Proteasome subunit alpha type-1 OS=Homo sapiens GN=PSMA1 PE=1 SV=1 - [F5GX11_HUMAN]	13.6249	15.97	2	3	3	6	238	26.4884	6.72705	1.13587	0.763365	1.05421	0.966601	0.773675	1.05087	0.725182	0.923265	0.973958	0.651909	0.930436	0.885833	0.872087	1.00941	0.686559	1.01603	1.16624	1.17097	1.13303	1.09118	0.887154	1.04107	1.05626	0.908698	1.14964	0.974885	0.847993	-0.237876	0.221868	0.227701	0.180189	0.125886	-0.172744	0.0580689	0.0789604	-0.138128	0.104139	0.982388
Q9Y3B4	Splicing factor 3B subunit 6 OS=Homo sapiens GN=SF3B6 PE=1 SV=1 - [SF3B6_HUMAN]	41.7757	47.2	1	6	6	19	125	14.5756	9.37842	0.901372	0.639278	0.848015	0.789588	0.97341	1.02426	0.670454	1.08998	0.973958	0.651909	0.930436	0.885833	0.872087	1.00941	0.686559	1.01603	0.925473	0.980623	0.911417	0.891351	1.11619	1.0147	0.976543	1.07279	0.918445	1.04375	1.13643	0.184505	-0.111737	-0.0282289	-0.133817	-0.165934	0.158577	0.0210602	-0.0342442	0.101363	0.104204	0.982114
Q9BTW9	Tubulin-specific chaperone D OS=Homo sapiens GN=TBCD PE=1 SV=2 - [TBCD_HUMAN]	19.7342	5.54	2	6	6	8	1192	132.515	6.18896	1.03374	0.626058	1.0215	0.930331	0.79768	0.980792	0.621473	0.95748	0.973958	0.651909	0.930436	0.885833	0.872087	1.00941	0.686559	1.01603	1.06138	0.960346	1.09787	1.05023	0.91468	0.971646	0.905199	0.942372	1.05581	0.928526	0.879447	-0.185332	0.0859433	-0.0583742	0.134709	0.0707092	-0.128661	-0.041497	-0.143693	-0.085631	0.104532	0.980751
Q15118	[Pyruvate dehydrogenase (acetyl-transferring)] kinase isozyme 1, mitochondrial OS=Homo sapiens GN=PDK1 PE=1 SV=1 - [PDK1_HUMAN]	12.3001	8.03	1	3	3	12	436	49.213	8.80713	0.874195	0.697769	0.722502	0.705189	1.07886	1.33928	0.705269	1.20827	0.973958	0.651909	0.930436	0.885833	0.872087	1.00941	0.686559	1.01603	0.897569	1.07035	0.77652	0.796075	1.2371	1.3268	1.02725	1.1892	0.846822	1.21315	1.43259	0.518629	-0.155905	0.098079	-0.364905	-0.329024	0.306964	0.407946	0.0387891	0.249993	0.104532	0.980751
P51659	Peroxisomal multifunctional enzyme type 2 OS=Homo sapiens GN=HSD17B4 PE=1 SV=3 - [DHB4_HUMAN]	255.007	39.67	1	27	27	97	736	79.6363	8.83643	0.99057	0.707168	0.966896	0.93252	0.864592	0.970343	0.633068	1.01343	0.973958	0.651909	0.930436	0.885833	0.872087	1.00941	0.686559	1.01603	1.01706	1.08476	1.03919	1.0527	0.991406	0.961294	0.922088	0.997441	1.04595	0.97635	0.933462	-0.099337	0.0243987	0.117381	0.0554543	0.0741008	-0.0124521	-0.0569497	-0.117024	-0.00369634	0.104756	0.97982
Q8NE71	ATP-binding cassette sub-family F member 1 OS=Homo sapiens GN=ABCF1 PE=1 SV=2 - [ABCF1_HUMAN]	51.0258	16.8	1	10	13	21	845	95.8665	6.80029	1.00069	0.688742	1.0152	0.940066	0.893753	0.965516	0.684876	1.00909	0.973958	0.651909	0.930436	0.885833	0.872087	1.00941	0.686559	1.01603	1.02745	1.0565	1.0911	1.06122	1.02484	0.956513	0.99755	0.993173	1.05886	0.995361	0.940029	-0.0892221	0.0390695	0.0792929	0.125786	0.0857287	0.0354045	-0.0641434	-0.00353966	-0.0098828	0.104792	0.979674
O95864	Fatty acid desaturase 2 OS=Homo sapiens GN=FADS2 PE=1 SV=1 - [FADS2_HUMAN]	30.5449	9.46	1	4	4	13	444	52.2259	8.82178	1.01232	0.752355	0.980546	0.98673	0.834623	0.967717	0.613981	1.05016	0.973958	0.651909	0.930436	0.885833	0.872087	1.00941	0.686559	1.01603	1.03939	1.15408	1.05386	1.1139	0.957042	0.958693	0.894287	1.03359	1.08388	0.957868	0.88374	-0.178305	0.055736	0.206742	0.0756784	0.155622	-0.0633462	-0.0608584	-0.16119	0.0476613	0.104792	0.979674
C9K0U8	Single-stranded DNA-binding protein, mitochondrial (Fragment) OS=Homo sapiens GN=SSBP1 PE=1 SV=1 - [C9K0U8_HUMAN]	23.2229	25.62	4	3	3	8	121	14.1224	9.56885	0.910022	0.554611	0.758606	0.862027	0.884745	1.03011	0.699054	1.03938	0.973958	0.651909	0.930436	0.885833	0.872087	1.00941	0.686559	1.01603	0.934354	0.850749	0.815323	0.973127	1.01451	1.0205	1.0182	1.02298	0.892552	1.01935	1.14206	0.191644	-0.0979582	-0.233195	-0.294556	-0.0393007	0.0207894	0.0292804	0.0260208	0.0327731	0.104792	0.979674
E9PAM4	Uncharacterized protein OS=Homo sapiens PE=4 SV=1 - [E9PAM4_HUMAN]	14.2111	6.46	2	3	3	6	449	51.1865	8.77783	1.0539	0.738472	0.928268	0.948849	0.836368	0.954878	0.68034	1.01139	0.973958	0.651909	0.930436	0.885833	0.872087	1.00941	0.686559	1.01603	1.08208	1.13278	0.997669	1.07114	0.959043	0.945974	0.990942	0.995427	1.07661	0.974992	0.905613	-0.143033	0.113811	0.179872	-0.00336627	0.0991438	-0.0603332	-0.0801283	-0.0131271	-0.00661213	0.104792	0.979674
P32004	Neural cell adhesion molecule L1 OS=Homo sapiens GN=L1CAM PE=1 SV=2 - [L1CAM_HUMAN]	30.8371	6.05	1	6	6	13	1257	139.915	6.23975	0.931968	0.525496	0.862877	0.853255	0.877906	1.16732	0.731201	1.20152	0.973958	0.651909	0.930436	0.885833	0.872087	1.00941	0.686559	1.01603	0.956888	0.806087	0.92739	0.963224	1.00667	1.15644	1.06502	1.18256	0.942139	1.11073	1.17895	0.237497	-0.0635786	-0.310992	-0.108752	-0.0540571	0.00959499	0.209687	0.0908839	0.241911	0.104806	0.979615
P52701	DNA mismatch repair protein Msh6 OS=Homo sapiens GN=MSH6 PE=1 SV=2 - [MSH6_HUMAN]	81.1681	13.38	1	17	17	36	1360	152.689	6.90283	1.03212	0.700574	1.05536	0.959636	0.715486	0.876656	0.719911	0.907455	0.973958	0.651909	0.930436	0.885833	0.872087	1.00941	0.686559	1.01603	1.05972	1.07465	1.13427	1.08332	0.82043	0.868481	1.04858	0.893137	1.07898	0.880809	0.816333	-0.29277	0.0836852	0.103867	0.181762	0.115453	-0.285547	-0.203433	0.0684356	-0.163046	0.106068	0.974416
Q92688	Acidic leucine-rich nuclear phosphoprotein 32 family member B OS=Homo sapiens GN=ANP32B PE=1 SV=1 - [AN32B_HUMAN]	49.99	15.54	1	2	5	18	251	28.7703	4.05615	1.18695	0.672448	1.17769	1.06621	0.654543	0.901419	0.727489	0.905115	0.973958	0.651909	0.930436	0.885833	0.872087	1.00941	0.686559	1.01603	1.21869	1.03151	1.26574	1.20363	0.750548	0.893013	1.05962	0.890834	1.21116	0.891924	0.736422	-0.441395	0.285333	0.044752	0.33998	0.267386	-0.413985	-0.163247	0.083541	-0.166771	0.106068	0.974416
P21283	V-type proton ATPase subunit C 1 OS=Homo sapiens GN=ATP6V1C1 PE=1 SV=4 - [VATC1_HUMAN]	31.7379	15.71	1	7	7	12	382	43.914	7.45947	0.956742	0.688359	0.952204	0.920743	0.715062	0.869809	0.678559	0.912008	0.973958	0.651909	0.930436	0.885833	0.872087	1.00941	0.686559	1.01603	0.982324	1.05591	1.0234	1.03941	0.819944	0.861698	0.988348	0.897618	1.0314	0.879658	0.852875	-0.229593	-0.0257289	0.0784898	0.0333636	0.055765	-0.286404	-0.214745	-0.0169096	-0.155827	0.106068	0.974416
P08579	U2 small nuclear ribonucleoprotein B'' OS=Homo sapiens GN=SNRPB2 PE=1 SV=1 - [RU2B_HUMAN]	38.1279	23.11	1	4	6	16	225	25.4701	9.71533	0.958649	0.563198	0.86908	0.824206	0.972366	1.08214	0.671614	1.07133	0.973958	0.651909	0.930436	0.885833	0.872087	1.00941	0.686559	1.01603	0.984282	0.863921	0.934056	0.930431	1.11499	1.07205	0.978233	1.05443	0.932244	1.06324	1.14052	0.189689	-0.0228561	-0.211029	-0.0984184	-0.104029	0.157028	0.100374	-0.0317506	0.0764643	0.106229	0.973758
P46060	Ran GTPase-activating protein 1 OS=Homo sapiens GN=RANGAP1 PE=1 SV=1 - [RAGP1_HUMAN]	158.874	32.88	1	16	16	58	587	63.5023	4.67822	0.924203	0.607863	0.874016	0.841433	0.868682	1.01606	0.658957	1.05856	0.973958	0.651909	0.930436	0.885833	0.872087	1.00941	0.686559	1.01603	0.948915	0.932435	0.939362	0.949878	0.996096	1.00659	0.959797	1.04186	0.944138	1.00134	1.06059	0.0848638	-0.0756493	-0.100924	-0.0902473	-0.0741865	-0.00564279	0.00947106	-0.0591983	0.0591639	0.106604	0.972224
P52292	Importin subunit alpha-1 OS=Homo sapiens GN=KPNA2 PE=1 SV=1 - [IMA1_HUMAN]	116.663	20.98	1	9	9	43	529	57.8259	5.40186	1.06609	0.725671	0.9799	0.961447	0.755091	0.930534	0.727952	0.926321	0.973958	0.651909	0.930436	0.885833	0.872087	1.00941	0.686559	1.01603	1.0946	1.11315	1.05316	1.08536	0.865844	0.921857	1.06029	0.911705	1.08998	0.916781	0.841099	-0.249652	0.130403	0.154645	0.0747279	0.118174	-0.207821	-0.117385	0.0844601	-0.13336	0.106604	0.972224
P09012	U1 small nuclear ribonucleoprotein A OS=Homo sapiens GN=SNRPA PE=1 SV=3 - [SNRPA_HUMAN]	53.6373	17.73	1	5	7	23	282	31.2592	9.83252	0.937622	0.562617	0.794598	0.83202	0.986867	1.05726	0.70005	0.996089	0.973958	0.651909	0.930436	0.885833	0.872087	1.00941	0.686559	1.01603	0.962693	0.863029	0.854006	0.939252	1.13162	1.0474	1.01965	0.980373	0.90114	1.03353	1.14691	0.19775	-0.0548525	-0.212519	-0.227682	-0.0904159	0.178385	0.0668122	0.0280748	-0.0285977	0.106604	0.972224
Q9UIA9	Exportin-7 OS=Homo sapiens GN=XPO7 PE=1 SV=3 - [XPO7_HUMAN]	27.2257	6.72	2	7	7	11	1087	123.828	6.31592	1.09135	0.660636	1.04047	0.908086	0.706889	0.843466	0.706904	0.84683	0.973958	0.651909	0.930436	0.885833	0.872087	1.00941	0.686559	1.01603	1.12053	1.01339	1.11827	1.02512	0.810572	0.835601	1.02963	0.833468	1.07169	0.834534	0.778706	-0.360849	0.164184	0.0191849	0.161262	0.0357954	-0.302988	-0.259114	0.0421308	-0.262801	0.106604	0.972224
A0A0C4DFM1	Transmembrane 9 superfamily member OS=Homo sapiens GN=TM9SF4 PE=1 SV=1 - [A0A0C4DFM1_HUMAN]	13.6605	8.48	2	5	5	6	625	72.4937	6.65381	1.02155	0.649557	0.951531	0.931298	0.870751	0.972327	0.654013	0.989148	0.973958	0.651909	0.930436	0.885833	0.872087	1.00941	0.686559	1.01603	1.04887	0.996392	1.02267	1.05133	0.998469	0.96326	0.952596	0.97354	1.03577	0.9684	0.934956	-0.0970294	0.068835	-0.00521532	0.0323439	0.0722095	-0.00221093	-0.0540026	-0.0700632	-0.0386872	0.106604	0.972224
H7C3H4	Histone-lysine N-methyltransferase SETD2 (Fragment) OS=Homo sapiens GN=SETD2 PE=1 SV=1 - [H7C3H4_HUMAN]	6.73616	2.27	2	4	4	4	1675	189.554	5.61768	1.00215	0.656021	0.922482	0.817271	0.910042	1.09945	0.745648	1.14409	0.973958	0.651909	0.930436	0.885833	0.872087	1.00941	0.686559	1.01603	1.02894	1.00631	0.991451	0.922602	1.04352	1.0892	1.08607	1.12604	0.998879	1.08763	1.08885	0.122811	0.0411638	0.00906989	-0.012387	-0.116219	0.0614616	0.123269	0.119111	0.171254	0.106604	0.972224
Q96G03	Phosphoglucomutase-2 OS=Homo sapiens GN=PGM2 PE=1 SV=4 - [PGM2_HUMAN]	1.91267	5.23	1	3	3	3	612	68.2404	6.72705	0.937058	0.699843	0.88963	0.901094	0.623508	0.815172	0.605514	0.914813	0.973958	0.651909	0.930436	0.885833	0.872087	1.00941	0.686559	1.01603	0.962113	1.07353	0.956143	1.01723	0.71496	0.80757	0.881955	0.900379	0.989671	0.844763	0.853579	-0.228403	-0.0557215	0.10236	-0.0647014	0.0246442	-0.484065	-0.30834	-0.181223	-0.151395	0.106604	0.972224
E7ESY4	Metastasis-associated protein MTA1 OS=Homo sapiens GN=MTA1 PE=1 SV=1 - [E7ESY4_HUMAN]	104.145	24.47	2	11	16	42	703	79.3235	9.11475	0.95433	0.641956	0.889462	0.848564	0.911651	1.00469	0.723793	1.01976	0.973958	0.651909	0.930436	0.885833	0.872087	1.00941	0.686559	1.01603	0.979847	0.984732	0.955962	0.957928	1.04537	0.995324	1.05423	1.00367	0.968888	1.02452	1.05742	0.0805461	-0.0293713	-0.0221967	-0.0649745	-0.0620103	0.0640096	-0.00676242	0.0761932	0.00528816	0.10661	0.972202
E7ETY2	Treacle protein OS=Homo sapiens GN=TCOF1 PE=1 SV=1 - [E7ETY2_HUMAN]	243.609	23.25	1	2	35	98	1488	152.213	8.85107	0.920618	0.599723	0.910258	0.853574	0.858552	1.08572	0.697777	1.09249	0.973958	0.651909	0.930436	0.885833	0.872087	1.00941	0.686559	1.01603	0.945234	0.919948	0.978313	0.963584	0.98448	1.0756	1.01634	1.07526	0.954409	1.0458	1.09575	0.131925	-0.0812572	-0.120375	-0.0316318	-0.0535181	-0.0225665	0.105141	0.0233819	0.104681	0.107065	0.970353
Q07955	Serine/arginine-rich splicing factor 1 OS=Homo sapiens GN=SRSF1 PE=1 SV=2 - [SRSF1_HUMAN]	269.047	52.82	2	14	14	98	248	27.7278	10.3599	0.900349	0.625068	0.852927	0.867286	0.963571	1.00018	0.750775	1.02409	0.973958	0.651909	0.930436	0.885833	0.872087	1.00941	0.686559	1.01603	0.924423	0.958827	0.916696	0.979063	1.1049	0.990856	1.09353	1.00793	0.941625	1.05073	1.11587	0.158172	-0.113375	-0.0606582	-0.125485	-0.0305259	0.14392	-0.013252	0.128996	0.0114007	0.107307	0.969372
P38646	Stress-70 protein, mitochondrial OS=Homo sapiens GN=HSPA9 PE=1 SV=2 - [GRP75_HUMAN]	562.071	46.1	1	33	34	199	679	73.6348	6.16357	1.03261	0.659582	0.912551	0.938525	0.819311	1.00255	0.633586	0.938071	0.973958	0.651909	0.930436	0.885833	0.872087	1.00941	0.686559	1.01603	1.06022	1.01177	0.980778	1.05948	0.939483	0.993199	0.922842	0.92327	1.03563	0.931377	0.899336	-0.153067	0.0843629	0.016881	-0.0280021	0.0833612	-0.0900604	-0.00984515	-0.115844	-0.115175	0.10765	0.967986
P04264	Keratin, type II cytoskeletal 1 OS=Homo sapiens GN=KRT1 PE=1 SV=6 - [K2C1_HUMAN]	83.6063	25	1	13	16	30	644	65.999	8.11865	0.775168	0.491842	0.829244	0.645583	0.953274	1.304	0.744595	0.880364	0.973958	0.651909	0.930436	0.885833	0.872087	1.00941	0.686559	1.01603	0.795895	0.754464	0.891242	0.728787	1.0931	1.29184	1.08453	0.866473	0.775179	1.08881	1.4046	0.490155	-0.32935	-0.406477	-0.166111	-0.456431	0.12842	0.369423	0.117072	-0.206772	0.10765	0.967986
Q9ULF5	Zinc transporter ZIP10 OS=Homo sapiens GN=SLC39A10 PE=1 SV=2 - [S39AA_HUMAN]	21.5473	5.42	1	5	5	8	831	94.0727	6.75635	0.82463	0.574551	0.871047	0.857709	0.908337	1.02928	0.668305	1.13295	0.973958	0.651909	0.930436	0.885833	0.872087	1.00941	0.686559	1.01603	0.846679	0.881336	0.936171	0.968251	1.04157	1.01969	0.973413	1.11507	0.908754	1.03063	1.13411	0.181561	-0.240113	-0.182236	-0.0951562	-0.0465465	0.0587558	0.0281262	-0.038876	0.157138	0.10765	0.967986
Q9Y285	Phenylalanine--tRNA ligase alpha subunit OS=Homo sapiens GN=FARSA PE=1 SV=3 - [SYFA_HUMAN]	6.32387	8.86	3	4	4	4	508	57.5275	7.79639	1.18594	0.852061	1.37235	0.998435	0.83133	1.16339	0.660432	0.946742	0.973958	0.651909	0.930436	0.885833	0.872087	1.00941	0.686559	1.01603	1.21765	1.30702	1.47495	1.12712	0.953265	1.15254	0.961945	0.931804	1.26234	0.957605	0.758598	-0.398593	0.284097	0.386286	0.560665	0.172635	-0.0690503	0.204812	-0.0559737	-0.101901	0.10765	0.967986
A0A087X0K9	Tight junction protein ZO-1 OS=Homo sapiens GN=TJP1 PE=1 SV=1 - [A0A087X0K9_HUMAN]	106.36	14.26	4	25	25	38	1676	187.734	6.69775	0.914698	0.633624	0.824421	0.805461	0.927749	1.017	0.802647	1.02335	0.973958	0.651909	0.930436	0.885833	0.872087	1.00941	0.686559	1.01603	0.939155	0.971951	0.886059	0.90927	1.06383	1.00752	1.16909	1.0072	0.924213	1.03567	1.1206	0.164272	-0.0905647	-0.0410443	-0.174525	-0.137219	0.0892634	0.0108078	0.225383	0.0103516	0.107823	0.967289
P08237	ATP-dependent 6-phosphofructokinase, muscle type OS=Homo sapiens GN=PFKM PE=1 SV=2 - [PFKAM_HUMAN]	22.6956	10.38	1	6	7	8	780	85.1284	7.98682	1.00094	0.691119	1.12138	0.92116	0.745381	0.831533	0.674206	0.96735	0.973958	0.651909	0.930436	0.885833	0.872087	1.00941	0.686559	1.01603	1.02771	1.06015	1.20522	1.03988	0.85471	0.823778	0.982008	0.952087	1.05001	0.903398	0.860369	-0.216973	0.0394266	0.0842621	0.269295	0.0564175	-0.226493	-0.279672	-0.0261935	-0.0708348	0.108206	0.965747
Q15652	Probable JmjC domain-containing histone demethylation protein 2C OS=Homo sapiens GN=JMJD1C PE=1 SV=2 - [JHD2C_HUMAN]	37.5701	5.43	1	14	14	17	2540	284.349	7.86963	0.895566	0.542207	0.897832	0.814975	1.02063	1.14851	0.654843	1.13972	0.973958	0.651909	0.930436	0.885833	0.872087	1.00941	0.686559	1.01603	0.919511	0.831722	0.964959	0.920011	1.17034	1.1378	0.953804	1.12174	0.919761	1.12977	1.22833	0.296698	-0.121061	-0.265827	-0.051461	-0.120278	0.226922	0.186251	-0.0682346	0.165734	0.108244	0.965596
Q9H0L4	Cleavage stimulation factor subunit 2 tau variant OS=Homo sapiens GN=CSTF2T PE=1 SV=1 - [CSTFT_HUMAN]	53.9751	17.53	1	4	10	23	616	64.3955	7.25439	0.931785	0.633154	0.853602	0.829221	0.966955	0.982868	0.770706	1.06942	0.973958	0.651909	0.930436	0.885833	0.872087	1.00941	0.686559	1.01603	0.9567	0.97123	0.917422	0.936092	1.10878	0.973703	1.12256	1.05255	0.946396	1.08067	1.14188	0.191407	-0.0638622	-0.0421147	-0.124343	-0.0952778	0.148978	-0.038446	0.166796	0.0738897	0.108415	0.964911
Q8NBL1	Protein O-glucosyltransferase 1 OS=Homo sapiens GN=POGLUT1 PE=1 SV=1 - [PGLT1_HUMAN]	19.2317	9.44	1	4	4	7	392	46.1593	8.71924	0.840474	0.602999	0.863602	0.856635	0.867609	1.04824	0.721261	0.986671	0.973958	0.651909	0.930436	0.885833	0.872087	1.00941	0.686559	1.01603	0.862947	0.924974	0.928169	0.967039	0.994866	1.03847	1.05054	0.971103	0.926571	1.01667	1.09723	0.133871	-0.212656	-0.112515	-0.107541	-0.0483541	-0.00742588	0.0544533	0.0711375	-0.0423035	0.108415	0.964911
Q9Y5P4	Collagen type IV alpha-3-binding protein OS=Homo sapiens GN=COL4A3BP PE=1 SV=1 - [C43BP_HUMAN]	12.4504	4.97	1	4	4	5	624	70.7907	5.47803	1.08774	0.660507	1.00561	0.995967	0.761353	0.995936	0.692867	0.953088	0.973958	0.651909	0.930436	0.885833	0.872087	1.00941	0.686559	1.01603	1.11682	1.01319	1.08079	1.12433	0.873024	0.986648	1.00919	0.93805	1.09881	0.962349	0.875811	-0.191308	0.159401	0.0189016	0.112091	0.169064	-0.195906	-0.019392	0.013194	-0.0922639	0.108415	0.964911
Q15459	Splicing factor 3A subunit 1 OS=Homo sapiens GN=SF3A1 PE=1 SV=1 - [SF3A1_HUMAN]	93.3827	24.84	1	19	19	38	793	88.8305	5.22412	0.965811	0.598654	0.86471	0.809388	0.982869	1.0154	0.686186	1.07407	0.973958	0.651909	0.930436	0.885833	0.872087	1.00941	0.686559	1.01603	0.991635	0.918308	0.92936	0.913703	1.12703	1.00593	0.999457	1.05712	0.923834	1.03153	1.11657	0.159074	-0.0121185	-0.122949	-0.105691	-0.130203	0.172527	0.0085337	-0.000783709	0.0801374	0.1091	0.962176
H3BTB7	Probable glutamate--tRNA ligase, mitochondrial OS=Homo sapiens GN=EARS2 PE=1 SV=1 - [H3BTB7_HUMAN]	52.6917	18.77	2	9	9	21	506	56.7897	8.77783	1.08986	0.755363	0.955796	0.971238	0.873811	1.00995	0.585624	0.961541	0.973958	0.651909	0.930436	0.885833	0.872087	1.00941	0.686559	1.01603	1.119	1.15869	1.02726	1.09641	1.00198	1.00053	0.852984	0.946369	1.10771	0.973449	0.878795	-0.186401	0.162215	0.212499	0.0387961	0.132791	0.0028498	0.000761307	-0.22941	-0.0795247	0.1091	0.962176
Q9BWF3	RNA-binding protein 4 OS=Homo sapiens GN=RBM4 PE=1 SV=1 - [RBM4_HUMAN]	79.3775	29.67	1	12	12	30	364	40.2887	7.07861	0.935866	0.634116	0.884639	0.843218	0.985091	0.989106	0.731644	1.08104	0.973958	0.651909	0.930436	0.885833	0.872087	1.00941	0.686559	1.01603	0.96089	0.972705	0.950779	0.951894	1.12958	0.979883	1.06567	1.06399	0.956392	1.06483	1.11338	0.154945	-0.0575574	-0.0399256	-0.0728183	-0.0711278	0.175785	-0.0293192	0.0917574	0.0894787	0.109844	0.959224
O14531	Dihydropyrimidinase-related protein 4 OS=Homo sapiens GN=DPYSL4 PE=1 SV=2 - [DPYL4_HUMAN]	12.1483	6.82	1	3	4	5	572	61.8384	7.09326	0.984892	0.779678	0.94465	0.966245	0.726182	0.926304	0.657013	0.962223	0.973958	0.651909	0.930436	0.885833	0.872087	1.00941	0.686559	1.01603	1.01123	1.19599	1.01528	1.09078	0.832694	0.917667	0.956966	0.94704	1.05303	0.932353	0.885404	-0.175592	0.0161058	0.258206	0.0218729	0.125355	-0.264141	-0.123958	-0.0634611	-0.0785022	0.109844	0.959224
A0A0U1RR39	E3 ubiquitin-protein ligase CBL OS=Homo sapiens GN=CBL PE=1 SV=1 - [A0A0U1RR39_HUMAN]	1.68244	2.9	3	2	2	2	862	95.0369	6.40479	1.21243	0.726512	1.11663	1.06119	0.967133	1.08258	0.760648	1.03833	0.973958	0.651909	0.930436	0.885833	0.872087	1.00941	0.686559	1.01603	1.24485	1.11444	1.20012	1.19796	1.10899	1.07248	1.10791	1.02194	1.19904	1.0902	0.909227	-0.137287	0.31597	0.156316	0.263174	0.260578	0.149243	0.100952	0.147846	0.0313152	0.109844	0.959224
Q9H3U1	Protein unc-45 homolog A OS=Homo sapiens GN=UNC45A PE=1 SV=1 - [UN45A_HUMAN]	21.821	5.61	1	4	4	12	944	103.011	6.07471	0.976542	0.695278	0.910629	0.852978	0.772017	0.950464	0.650542	0.894073	0.973958	0.651909	0.930436	0.885833	0.872087	1.00941	0.686559	1.01603	1.00265	1.06653	0.978712	0.962911	0.885252	0.941601	0.947541	0.879966	0.990683	0.913427	0.922017	-0.117134	0.00382304	0.0929187	-0.0310441	-0.0545261	-0.175839	-0.0868126	-0.0777404	-0.184481	0.109873	0.959108
Q9P2I0	Cleavage and polyadenylation specificity factor subunit 2 OS=Homo sapiens GN=CPSF2 PE=1 SV=2 - [CPSF2_HUMAN]	50.716	10.87	1	7	7	16	782	88.4307	5.10986	0.933784	0.658625	0.919614	0.870716	0.94624	1.03037	0.772892	1.05164	0.973958	0.651909	0.930436	0.885833	0.872087	1.00941	0.686559	1.01603	0.958752	1.0103	0.988369	0.982935	1.08503	1.02076	1.12575	1.03505	0.985652	1.06004	1.07547	0.104969	-0.0607712	0.0147852	-0.0168788	-0.0248323	0.117734	0.0296462	0.170883	0.0497027	0.109892	0.959033
A0A087X1K9	Acyl-protein thioesterase 1 OS=Homo sapiens GN=LYPLA1 PE=1 SV=1 - [A0A087X1K9_HUMAN]	44.1369	23.49	3	4	4	18	166	17.9691	5.05908	1.05984	0.711887	1.00315	0.914373	0.772484	1.01719	0.698205	0.971164	0.973958	0.651909	0.930436	0.885833	0.872087	1.00941	0.686559	1.01603	1.08818	1.092	1.07815	1.03222	0.885788	1.0077	1.01696	0.955841	1.08316	0.981772	0.906395	-0.141788	0.121912	0.126977	0.108555	0.0457491	-0.174967	0.0110723	0.0242678	-0.0651581	0.109892	0.959033
A0A0A0MRM8	Unconventional myosin-VI OS=Homo sapiens GN=MYO6 PE=1 SV=1 - [A0A0A0MRM8_HUMAN]	35.2808	6.54	1	8	8	16	1253	144.924	8.55811	1.05317	0.671064	1.03972	1.01576	0.756788	0.996652	0.691362	0.987233	0.973958	0.651909	0.930436	0.885833	0.872087	1.00941	0.686559	1.01603	1.08133	1.02938	1.11745	1.14667	0.867789	0.987358	1.007	0.971656	1.09939	0.979507	0.890956	-0.166574	0.112805	0.0417788	0.160211	0.197449	-0.204583	-0.0183545	0.0100583	-0.0414818	0.109892	0.959033
A0A024QZ33	Coiled-coil domain containing 55, isoform CRA_a OS=Homo sapiens GN=CCDC55 PE=1 SV=1 - [A0A024QZ33_HUMAN]	7.43932	7.74	2	4	4	4	504	60.405	8.93896	0.875213	0.530756	0.82799	0.795683	0.975185	1.16762	0.625024	1.10118	0.973958	0.651909	0.930436	0.885833	0.872087	1.00941	0.686559	1.01603	0.898615	0.814155	0.889894	0.898231	1.11822	1.15673	0.910372	1.08381	0.894063	1.10102	1.23147	0.300386	-0.154226	-0.296624	-0.168294	-0.154841	0.161205	0.210055	-0.135472	0.116111	0.110023	0.958516
P28482	Mitogen-activated protein kinase 1 OS=Homo sapiens GN=MAPK1 PE=1 SV=3 - [MK01_HUMAN]	8.34426	9.44	1	3	4	4	360	41.3632	6.97607	0.982819	0.703573	1.08975	1.09651	0.797791	1.01909	0.637352	0.973336	0.973958	0.651909	0.930436	0.885833	0.872087	1.00941	0.686559	1.01603	1.0091	1.07925	1.17122	1.23783	0.914806	1.00959	0.928328	0.957978	1.12524	0.943153	0.838182	-0.254665	0.0130656	0.110028	0.228017	0.307818	-0.128461	0.0137685	-0.107294	-0.0619354	0.11027	0.957543
O94906	Pre-mRNA-processing factor 6 OS=Homo sapiens GN=PRPF6 PE=1 SV=1 - [PRP6_HUMAN]	98.2437	23.91	1	24	24	40	941	106.858	8.25049	0.880385	0.604274	0.881302	0.85112	1.00296	1.07161	0.657266	1.10373	0.973958	0.651909	0.930436	0.885833	0.872087	1.00941	0.686559	1.01603	0.903925	0.926929	0.947192	0.960813	1.15007	1.06162	0.957334	1.08631	0.937061	1.07396	1.1461	0.19673	-0.145726	-0.109469	-0.078271	-0.0576723	0.201716	0.0862608	-0.0629052	0.119437	0.110706	0.955829
Q12904	Aminoacyl tRNA synthase complex-interacting multifunctional protein 1 OS=Homo sapiens GN=AIMP1 PE=1 SV=2 - [AIMP1_HUMAN]	30.5698	26.28	1	6	6	14	312	34.3311	8.42627	1.08115	0.6596	1.05861	0.963411	0.730592	0.974802	0.678998	0.98392	0.973958	0.651909	0.930436	0.885833	0.872087	1.00941	0.686559	1.01603	1.11006	1.0118	1.13776	1.08758	0.837752	0.965712	0.988987	0.968396	1.09882	0.967054	0.880084	-0.184286	0.15064	0.0169193	0.186196	0.121117	-0.255405	-0.0503356	-0.0159761	-0.0463313	0.110706	0.955829
B1AP15	CD55 antigen, decay accelerating factor for complement (Cromer blood group), isoform CRA_d OS=Homo sapiens GN=CD55 PE=1 SV=1 - [B1AP15_HUMAN]	5.03985	6.62	5	2	2	3	317	34.0118	6.37939	1.04282	0.682573	0.821288	0.850789	1.07286	1.10197	0.800752	1.18839	0.973958	0.651909	0.930436	0.885833	0.872087	1.00941	0.686559	1.01603	1.0707	1.04704	0.882691	0.960439	1.23022	1.09169	1.16633	1.16964	1.00374	1.16798	1.16364	0.218639	0.0985557	0.0663114	-0.180019	-0.0582335	0.298921	0.126564	0.221973	0.226067	0.110706	0.955829
Q13123	Protein Red OS=Homo sapiens GN=IK PE=1 SV=3 - [RED_HUMAN]	37.217	13.64	1	8	8	16	557	65.5618	6.63916	0.86694	0.653398	0.888415	0.78935	0.881302	1.04178	0.698556	1.05529	0.973958	0.651909	0.930436	0.885833	0.872087	1.00941	0.686559	1.01603	0.89012	1.00228	0.954837	0.891083	1.01057	1.03206	1.01747	1.03864	0.92296	1.02477	1.11031	0.150958	-0.167928	0.00329152	-0.0666733	-0.166369	0.0151652	0.0455319	0.0249917	0.0546918	0.110737	0.955706
P34932	Heat shock 70 kDa protein 4 OS=Homo sapiens GN=HSPA4 PE=1 SV=4 - [HSP74_HUMAN]	256.987	39.52	1	31	32	99	840	94.2712	5.18604	1.10266	0.68424	1.13521	1.01394	0.666017	0.881485	0.735319	0.871886	0.973958	0.651909	0.930436	0.885833	0.872087	1.00941	0.686559	1.01603	1.13215	1.04959	1.22009	1.14462	0.763705	0.873265	1.07102	0.85813	1.13838	0.865697	0.760462	-0.395051	0.179062	0.0698313	0.286982	0.194867	-0.388913	-0.195508	0.0989871	-0.220733	0.111312	0.953458
Q9H0S4	Probable ATP-dependent RNA helicase DDX47 OS=Homo sapiens GN=DDX47 PE=1 SV=1 - [DDX47_HUMAN]	36.4618	7.47	1	3	3	16	455	50.6147	9.1001	0.923214	0.62996	0.92161	0.849299	0.947517	1.02502	0.838454	1.10423	0.973958	0.651909	0.930436	0.885833	0.872087	1.00941	0.686559	1.01603	0.947899	0.966331	0.990514	0.958758	1.08649	1.01546	1.22124	1.08681	0.962544	1.08665	1.12894	0.174966	-0.0771943	-0.0494111	-0.0137507	-0.0607618	0.119681	0.0221388	0.288347	0.1201	0.111312	0.953458
Q13563	Polycystin-2 OS=Homo sapiens GN=PKD2 PE=1 SV=3 - [PKD2_HUMAN]	20.6525	5.99	1	5	6	8	968	109.622	5.69385	1.04986	0.713113	0.902626	0.897788	0.775467	0.935678	0.675716	0.899507	0.973958	0.651909	0.930436	0.885833	0.872087	1.00941	0.686559	1.01603	1.07793	1.09388	0.970111	1.0135	0.889209	0.926953	0.984207	0.885314	1.04571	0.908081	0.868384	-0.203594	0.108264	0.12946	-0.0437785	0.0193399	-0.169406	-0.109432	-0.022966	-0.175739	0.111312	0.953458
Q5TA02	Glutathione S-transferase omega-1 (Fragment) OS=Homo sapiens GN=GSTO1 PE=1 SV=1 - [Q5TA02_HUMAN]	8.78904	13	2	3	3	3	200	23.326	7.21045	1.10809	0.673353	1.17822	1.04726	0.631218	0.799559	0.734452	0.866713	0.973958	0.651909	0.930436	0.885833	0.872087	1.00941	0.686559	1.01603	1.13772	1.03289	1.26631	1.18223	0.723802	0.792104	1.06976	0.853037	1.15998	0.822571	0.709127	-0.495883	0.186142	0.0466913	0.340633	0.241515	-0.466333	-0.336239	0.0972856	-0.229319	0.111312	0.953458
O43765	Small glutamine-rich tetratricopeptide repeat-containing protein alpha OS=Homo sapiens GN=SGTA PE=1 SV=1 - [SGTA_HUMAN]	34.051	25.56	1	7	7	16	313	34.0417	4.86865	1.02465	0.678625	1.09534	1.08061	0.74493	0.964477	0.688266	0.988753	0.973958	0.651909	0.930436	0.885833	0.872087	1.00941	0.686559	1.01603	1.05205	1.04098	1.17723	1.21988	0.854192	0.955483	1.00249	0.973152	1.11464	0.964317	0.865137	-0.208999	0.0732028	0.0579437	0.235399	0.286734	-0.227367	-0.0656978	0.00358195	-0.0392632	0.111335	0.953369
Q9H6R4	Nucleolar protein 6 OS=Homo sapiens GN=NOL6 PE=1 SV=2 - [NOL6_HUMAN]	34.1464	6.89	1	7	7	22	1146	127.513	7.63525	0.842333	0.566018	0.865663	0.690685	0.896267	0.946255	0.835256	1.09426	0.973958	0.651909	0.930436	0.885833	0.872087	1.00941	0.686559	1.01603	0.864855	0.868247	0.930384	0.779701	1.02773	0.937431	1.21658	1.07699	0.866551	1.05236	1.21442	0.280271	-0.20947	-0.203823	-0.104102	-0.359006	0.0394571	-0.0932156	0.282835	0.107007	0.111829	0.951444
O43929	Origin recognition complex subunit 4 OS=Homo sapiens GN=ORC4 PE=1 SV=2 - [ORC4_HUMAN]	17.312	8.26	1	3	3	6	436	50.3451	8.00146	0.87965	0.580715	0.898206	0.817579	1.05186	1.02504	0.675944	1.15553	0.973958	0.651909	0.930436	0.885833	0.872087	1.00941	0.686559	1.01603	0.903171	0.890791	0.96536	0.92295	1.20614	1.01548	0.984538	1.1373	0.91306	1.07639	1.17888	0.237419	-0.14693	-0.166841	-0.0508607	-0.115676	0.270395	0.0221676	-0.0224808	0.185608	0.111829	0.951444
O15381	Nuclear valosin-containing protein-like OS=Homo sapiens GN=NVL PE=1 SV=1 - [NVL_HUMAN]	10.6805	6.43	1	4	4	4	856	94.991	6.48096	0.823931	0.583259	0.785983	0.733928	0.916178	0.952472	0.896832	1.04731	0.973958	0.651909	0.930436	0.885833	0.872087	1.00941	0.686559	1.01603	0.845962	0.894694	0.844746	0.828518	1.05056	0.94359	1.30627	1.03078	0.845354	1.04067	1.23105	0.299886	-0.241336	-0.160534	-0.24341	-0.271395	0.0711567	-0.0837677	0.385454	0.0437409	0.111829	0.951444
Q9BQT8	Mitochondrial 2-oxodicarboxylate carrier OS=Homo sapiens GN=SLC25A21 PE=1 SV=1 - [ODC_HUMAN]	8.39485	10.37	1	3	3	5	299	33.2816	9.51025	0.920528	0.598776	0.899146	0.835889	0.921466	1.07579	0.682084	1.21521	0.973958	0.651909	0.930436	0.885833	0.872087	1.00941	0.686559	1.01603	0.945141	0.918495	0.96637	0.943619	1.05662	1.06576	0.993482	1.19604	0.94438	1.06119	1.12369	0.168246	-0.0813978	-0.122656	-0.0493523	-0.083723	0.0794588	0.0918858	-0.00943358	0.258261	0.111829	0.951444
K7EM91	Kunitz-type protease inhibitor 2 OS=Homo sapiens GN=SPINT2 PE=1 SV=1 - [K7EM91_HUMAN]	4.26379	12.87	2	2	2	3	202	22.8139	7.45947	1.23591	0.683306	1.03757	0.959791	0.822846	0.938921	0.689244	0.81421	0.973958	0.651909	0.930436	0.885833	0.872087	1.00941	0.686559	1.01603	1.26896	1.04816	1.11514	1.08349	0.943537	0.930165	1.00391	0.801363	1.09931	0.936851	0.852214	-0.230713	0.343648	0.0678601	0.157224	0.115687	-0.0838492	-0.104441	0.0056322	-0.319473	0.111829	0.951444
H0YH88	Nucleosome assembly protein 1-like 1 (Fragment) OS=Homo sapiens GN=NAP1L1 PE=1 SV=1 - [H0YH88_HUMAN]	20.4956	22.6	14	2	4	7	177	21.0635	4.83057	1.13982	0.660114	0.963882	0.901138	0.744174	0.870275	0.640995	0.993431	0.973958	0.651909	0.930436	0.885833	0.872087	1.00941	0.686559	1.01603	1.1703	1.01258	1.03595	1.01728	0.853325	0.86216	0.933635	0.977757	1.02661	0.897897	0.874622	-0.193269	0.226874	0.0180429	0.0509492	0.0247145	-0.228832	-0.213973	-0.0990701	-0.0324525	0.111843	0.951391
Q96I24	Far upstream element-binding protein 3 OS=Homo sapiens GN=FUBP3 PE=1 SV=2 - [FUBP3_HUMAN]	61.9218	29.72	1	12	14	25	572	61.6022	8.38232	0.90582	0.641209	0.875457	0.840534	0.931032	1.01132	0.774473	1.02612	0.973958	0.651909	0.930436	0.885833	0.872087	1.00941	0.686559	1.01603	0.93004	0.983587	0.940911	0.948863	1.06759	1.00189	1.12805	1.00993	0.944887	1.03876	1.09935	0.13665	-0.104636	-0.0238758	-0.0878703	-0.0757282	0.0943589	0.00272572	0.173831	0.0142568	0.111864	0.951311
Q16836	Hydroxyacyl-coenzyme A dehydrogenase, mitochondrial OS=Homo sapiens GN=HADH PE=1 SV=3 - [HCDH_HUMAN]	45.2426	14.01	3	5	5	21	314	34.2719	8.85107	0.992466	0.676921	0.918815	0.903323	0.807428	0.99591	0.589157	0.935428	0.973958	0.651909	0.930436	0.885833	0.872087	1.00941	0.686559	1.01603	1.019	1.03837	0.98751	1.01974	0.925857	0.986623	0.85813	0.920669	1.01937	0.923263	0.905716	-0.14287	0.0271578	0.0543165	-0.0181329	0.0282083	-0.111139	-0.0194293	-0.220731	-0.119246	0.111864	0.951311
Q9UBQ7	Glyoxylate reductase/hydroxypyruvate reductase OS=Homo sapiens GN=GRHPR PE=1 SV=1 - [GRHPR_HUMAN]	27.869	11.28	2	3	3	11	328	35.6457	7.38623	0.969447	0.756157	0.928412	0.952476	0.803817	0.904574	0.649668	0.974685	0.973958	0.651909	0.930436	0.885833	0.872087	1.00941	0.686559	1.01603	0.995368	1.15991	0.997824	1.07523	0.921717	0.896139	0.946268	0.959306	1.03653	0.933992	0.901078	-0.150277	-0.00669772	0.214014	-0.00314231	0.104648	-0.117604	-0.158206	-0.0796799	-0.0599372	0.111864	0.951311
P23921	Ribonucleoside-diphosphate reductase large subunit OS=Homo sapiens GN=RRM1 PE=1 SV=1 - [RIR1_HUMAN]	25.5337	6.57	1	6	6	10	792	90.0125	7.15186	1.05117	0.660669	1.07095	0.993779	0.661353	0.913264	0.666472	0.959905	0.973958	0.651909	0.930436	0.885833	0.872087	1.00941	0.686559	1.01603	1.07928	1.01344	1.15102	1.12186	0.758357	0.904748	0.970743	0.944759	1.10057	0.924754	0.840251	-0.251107	0.110064	0.0192555	0.202909	0.165892	-0.399051	-0.144413	-0.0428382	-0.0819812	0.111864	0.951311
K7EJE8	Lon protease homolog, mitochondrial OS=Homo sapiens GN=LONP1 PE=1 SV=1 - [K7EJE8_HUMAN]	127.769	21.35	3	16	16	60	829	93.238	6.49365	0.931501	0.632755	0.849063	0.839203	0.929738	1.09169	0.665354	1.05681	0.973958	0.651909	0.930436	0.885833	0.872087	1.00941	0.686559	1.01603	0.956408	0.970617	0.912543	0.94736	1.06611	1.08151	0.969115	1.04013	0.951884	1.05312	1.10635	0.145811	-0.0643018	-0.0430253	-0.132035	-0.0780149	0.0923525	0.113044	-0.0452605	0.0567662	0.112486	0.948901
S4R3H4	Apoptotic chromatin condensation inducer in the nucleus OS=Homo sapiens GN=ACIN1 PE=1 SV=1 - [S4R3H4_HUMAN]	109.922	19.49	3	26	26	49	1283	145.355	5.99854	0.957674	0.634638	0.865641	0.829478	0.954894	0.983193	0.755478	1.10343	0.973958	0.651909	0.930436	0.885833	0.872087	1.00941	0.686559	1.01603	0.983281	0.973506	0.93036	0.936382	1.09495	0.974025	1.10038	1.08602	0.954944	1.09049	1.14194	0.191487	-0.0243242	-0.0387379	-0.104138	-0.0948308	0.13087	-0.0379693	0.138007	0.119056	0.112486	0.948901
Q92598	Heat shock protein 105 kDa OS=Homo sapiens GN=HSPH1 PE=1 SV=1 - [HS105_HUMAN]	92.5256	24.94	1	17	19	42	858	96.8037	5.38916	1.08396	0.696348	1.05791	0.965527	0.680941	0.927242	0.714584	0.917862	0.973958	0.651909	0.930436	0.885833	0.872087	1.00941	0.686559	1.01603	1.11294	1.06817	1.137	1.08997	0.780818	0.918595	1.04082	0.903379	1.10145	0.910987	0.827078	-0.273905	0.154375	0.0951363	0.185235	0.124283	-0.356941	-0.122499	0.0577202	-0.146596	0.112486	0.948901
E9PD68	Dihydropyrimidinase-related protein 1 OS=Homo sapiens GN=CRMP1 PE=1 SV=1 - [E9PD68_HUMAN]	90.3036	14.74	2	6	8	31	570	61.9905	6.72705	1.10444	0.673509	1.0462	0.984944	0.661842	0.960792	0.691968	0.886665	0.973958	0.651909	0.930436	0.885833	0.872087	1.00941	0.686559	1.01603	1.13397	1.03313	1.12442	1.11189	0.758918	0.951833	1.00788	0.872675	1.11815	0.912254	0.815858	-0.29361	0.181382	0.0470257	0.169181	0.153008	-0.397984	-0.07122	0.0113211	-0.196484	0.112486	0.948901
P05186	Alkaline phosphatase, tissue-nonspecific isozyme OS=Homo sapiens GN=ALPL PE=1 SV=4 - [PPBT_HUMAN]	59.7422	21.18	1	10	10	24	524	57.2686	6.66846	0.990079	0.606443	0.844998	0.837362	0.897025	1.06248	0.776894	1.03435	0.973958	0.651909	0.930436	0.885833	0.872087	1.00941	0.686559	1.01603	1.01655	0.930257	0.908174	0.945283	1.0286	1.05257	1.13158	1.01803	0.93777	1.04058	1.10963	0.150085	0.0236839	-0.104299	-0.138959	-0.0811822	0.0406761	0.0739131	0.178334	0.0257821	0.112486	0.948901
P00492	Hypoxanthine-guanine phosphoribosyltransferase OS=Homo sapiens GN=HPRT1 PE=1 SV=2 - [HPRT_HUMAN]	20.6199	11.93	1	2	2	9	218	24.5636	6.68311	1.16463	0.681895	0.996814	0.959536	0.669398	0.929439	0.702018	0.862556	0.973958	0.651909	0.930436	0.885833	0.872087	1.00941	0.686559	1.01603	1.19577	1.046	1.07134	1.0832	0.767582	0.920772	1.02252	0.848947	1.07727	0.884859	0.821389	-0.283862	0.257936	0.0648772	0.0994178	0.115302	-0.381608	-0.119084	0.032125	-0.236254	0.112486	0.948901
Q7KZN9	Cytochrome c oxidase assembly protein COX15 homolog OS=Homo sapiens GN=COX15 PE=1 SV=1 - [COX15_HUMAN]	8.20737	3.9	1	2	2	3	410	46.0004	9.81787	0.758654	0.586506	0.800872	0.763956	0.835731	1.15464	0.635116	1.08419	0.973958	0.651909	0.930436	0.885833	0.872087	1.00941	0.686559	1.01603	0.778939	0.899673	0.860749	0.862415	0.958312	1.14387	0.925072	1.06709	0.861582	1.0127	1.1754	0.233146	-0.360418	-0.152527	-0.216335	-0.213545	-0.0614327	0.193925	-0.112362	0.0936791	0.112486	0.948901
Q01831	DNA repair protein complementing XP-C cells OS=Homo sapiens GN=XPC PE=1 SV=4 - [XPC_HUMAN]	6.39839	4.26	1	4	4	5	940	105.887	8.89502	1.12319	0.765899	1.04714	1.03899	0.841055	0.904194	0.779843	0.941058	0.973958	0.651909	0.930436	0.885833	0.872087	1.00941	0.686559	1.01603	1.15322	1.17485	1.12543	1.17289	0.964416	0.895762	1.13587	0.92621	1.16306	0.945313	0.812782	-0.29906	0.205672	0.232483	0.170478	0.230073	-0.0522722	-0.158813	0.1838	-0.110589	0.112486	0.948901
Q8IV08	Phospholipase D3 OS=Homo sapiens GN=PLD3 PE=1 SV=1 - [PLD3_HUMAN]	93.6901	15.31	1	6	6	35	490	54.6705	6.46826	0.904509	0.674393	0.859021	0.835228	0.919497	1.12424	0.698449	1.17058	0.973958	0.651909	0.930436	0.885833	0.872087	1.00941	0.686559	1.01603	0.928694	1.03449	0.923245	0.942874	1.05436	1.11376	1.01732	1.15211	0.935784	1.08406	1.15845	0.2122	-0.106725	0.0489188	-0.115214	-0.0848633	0.0763735	0.155437	0.0247715	0.20428	0.112611	0.948418
B4DKB2	Endothelin-converting enzyme 1 OS=Homo sapiens GN=ECE1 PE=1 SV=1 - [B4DKB2_HUMAN]	9.4763	3.39	2	2	2	2	738	83.5204	5.73193	0.940556	0.691994	0.943565	0.92694	0.734907	0.905803	0.666562	0.942305	0.973958	0.651909	0.930436	0.885833	0.872087	1.00941	0.686559	1.01603	0.965705	1.06149	1.01411	1.0464	0.8427	0.897356	0.970873	0.927437	1.03026	0.912397	0.8856	-0.175272	-0.0503454	0.0860881	0.0202143	0.0654412	-0.24691	-0.156247	-0.0426452	-0.108679	0.113578	0.944708
E7ETA6	Pericentriolar material 1 protein OS=Homo sapiens GN=PCM1 PE=1 SV=1 - [E7ETA6_HUMAN]	61.2976	6.8	2	13	14	27	2016	227.591	5.03369	1.01923	0.731324	0.984035	0.924721	0.863511	1.03495	0.637033	0.963008	0.973958	0.651909	0.930436	0.885833	0.872087	1.00941	0.686559	1.01603	1.04648	1.12182	1.05761	1.0439	0.990166	1.0253	0.927863	0.947814	1.05204	0.96899	0.921054	-0.118643	0.0655501	0.16584	0.0808018	0.0619834	-0.0142575	0.0360461	-0.108016	-0.0773249	0.113583	0.944685
Q9Y490	Talin-1 OS=Homo sapiens GN=TLN1 PE=1 SV=3 - [TLN1_HUMAN]	262.839	17.32	1	34	43	98	2541	269.599	6.07471	1.01836	0.686691	1.01434	0.896874	0.817553	1.01024	0.691236	0.990085	0.973958	0.651909	0.930436	0.885833	0.872087	1.00941	0.686559	1.01603	1.04559	1.05335	1.09018	1.01246	0.937468	1.00082	1.00681	0.974463	1.04947	0.98764	0.941082	-0.0876074	0.0643209	0.0749893	0.124567	0.0178706	-0.0931592	0.00117849	0.00979468	-0.0373202	0.113898	0.943485
P46926	Glucosamine-6-phosphate isomerase 1 OS=Homo sapiens GN=GNPDA1 PE=1 SV=1 - [GNPI1_HUMAN]	45.4101	21.45	1	6	6	21	289	32.6476	6.91748	1.07296	0.711306	1.16482	1.02065	0.747481	0.945111	0.744624	0.968332	0.973958	0.651909	0.930436	0.885833	0.872087	1.00941	0.686559	1.01603	1.10165	1.09111	1.2519	1.15219	0.857118	0.936298	1.08457	0.953054	1.12692	0.944676	0.838279	-0.254497	0.139671	0.125799	0.324123	0.20438	-0.222434	-0.0949606	0.117129	-0.0693704	0.113898	0.943485
Q99471	Prefoldin subunit 5 OS=Homo sapiens GN=PFDN5 PE=1 SV=2 - [PFD5_HUMAN]	38.5093	36.36	2	5	5	19	154	17.317	6.32861	1.00707	0.750901	1.16212	1	0.681431	0.911331	0.724038	0.896405	0.973958	0.651909	0.930436	0.885833	0.872087	1.00941	0.686559	1.01603	1.034	1.15185	1.249	1.12888	0.78138	0.902833	1.05459	0.882262	1.14036	0.892547	0.782686	-0.353495	0.0482318	0.203951	0.320775	0.174894	-0.355904	-0.14747	0.0766814	-0.180722	0.113898	0.943485
Q6UW63	KDEL motif-containing protein 1 OS=Homo sapiens GN=KDELC1 PE=1 SV=1 - [KDEL1_HUMAN]	32.8968	11.35	1	6	7	13	502	58.0055	7.7085	0.993437	0.633899	0.87632	0.850219	0.909445	1.07144	0.692067	1.06713	0.973958	0.651909	0.930436	0.885833	0.872087	1.00941	0.686559	1.01603	1.02	0.972373	0.941838	0.959797	1.04284	1.06145	1.00802	1.05029	0.966085	1.04656	1.0833	0.115438	0.0285688	-0.0404182	-0.0864491	-0.059199	0.0605141	0.0860348	0.0115275	0.0707884	0.113898	0.943485
P43490	Nicotinamide phosphoribosyltransferase OS=Homo sapiens GN=NAMPT PE=1 SV=1 - [NAMPT_HUMAN]	16.5215	13.85	1	5	6	8	491	55.4866	7.15186	1.1036	0.692187	1.07265	0.969517	0.648417	0.816682	0.714092	0.93659	0.973958	0.651909	0.930436	0.885833	0.872087	1.00941	0.686559	1.01603	1.13311	1.06178	1.15284	1.09447	0.743523	0.809067	1.0401	0.921813	1.11379	0.86544	0.777023	-0.363971	0.180285	0.0864914	0.205194	0.130232	-0.427551	-0.305669	0.0567265	-0.117455	0.113898	0.943485
Q9NX24	H/ACA ribonucleoprotein complex subunit 2 OS=Homo sapiens GN=NHP2 PE=1 SV=1 - [NHP2_HUMAN]	15.4399	31.37	1	3	3	7	153	17.1899	8.22119	0.756424	0.5139	0.671686	0.708947	0.916068	0.863614	0.919064	1.0223	0.973958	0.651909	0.930436	0.885833	0.872087	1.00941	0.686559	1.01603	0.77665	0.788299	0.721904	0.800317	1.05043	0.85556	1.33865	1.00617	0.782475	1.0283	1.31417	0.394149	-0.364663	-0.343185	-0.470121	-0.321357	0.0709823	-0.225058	0.420783	0.00887874	0.113898	0.943485
Q9HAV4	Exportin-5 OS=Homo sapiens GN=XPO5 PE=1 SV=1 - [XPO5_HUMAN]	57.7899	11.96	1	14	14	30	1204	136.222	5.79541	1.06462	0.671332	1.05056	0.937497	0.755388	0.909444	0.704241	0.980977	0.973958	0.651909	0.930436	0.885833	0.872087	1.00941	0.686559	1.01603	1.09309	1.02979	1.1291	1.05832	0.866185	0.900963	1.02575	0.965499	1.0757	0.933231	0.867553	-0.204976	0.128406	0.0423542	0.175173	0.0817805	-0.207253	-0.15046	0.0366851	-0.0506539	0.114084	0.942775
Q9Y6A5	Transforming acidic coiled-coil-containing protein 3 OS=Homo sapiens GN=TACC3 PE=1 SV=1 - [TACC3_HUMAN]	14.7559	3.22	1	3	3	5	838	90.3038	5.04639	1.12114	0.685468	1.25772	1.1419	0.657087	0.865422	0.756609	0.858447	0.973958	0.651909	0.930436	0.885833	0.872087	1.00941	0.686559	1.01603	1.15111	1.05148	1.35175	1.28907	0.753465	0.857351	1.10203	0.844902	1.22009	0.851127	0.697594	-0.519541	0.203029	0.0724168	0.43483	0.366328	-0.408387	-0.222041	0.140164	-0.243143	0.114123	0.942626
K7ENZ6	Protein FAM134C OS=Homo sapiens GN=FAM134C PE=1 SV=1 - [K7ENZ6_HUMAN]	19.7552	40	6	3	3	6	80	8.71942	5.31299	0.93802	0.596093	0.871033	0.850047	0.868354	1.06365	0.669859	1.0593	0.973958	0.651909	0.930436	0.885833	0.872087	1.00941	0.686559	1.01603	0.963101	0.91438	0.936156	0.959602	0.99572	1.05373	0.975676	1.04259	0.947879	1.01915	1.07519	0.104597	-0.0542415	-0.129135	-0.0951796	-0.059492	-0.00618818	0.0755088	-0.0355261	0.0601687	0.114354	0.94175
Q9BVI4	Nucleolar complex protein 4 homolog OS=Homo sapiens GN=NOC4L PE=1 SV=1 - [NOC4L_HUMAN]	5.52477	5.04	1	2	2	2	516	58.4307	7.48877	0.855682	0.726032	0.986265	0.837429	1.09895	1.14089	1.06021	1.32346	0.973958	0.651909	0.930436	0.885833	0.872087	1.00941	0.686559	1.01603	0.878561	1.1137	1.06	0.945358	1.26014	1.13026	1.54424	1.30258	1.00268	1.28136	1.27793	0.353811	-0.186785	0.155362	0.084068	-0.0810679	0.333583	0.176649	0.626895	0.381367	0.114547	0.941017
O60513	Beta-1,4-galactosyltransferase 4 OS=Homo sapiens GN=B4GALT4 PE=1 SV=1 - [B4GT4_HUMAN]	6.17004	10.47	1	3	3	3	344	40.0157	9.0708	1.08449	0.737464	0.925377	1.02478	0.858507	0.991413	0.685637	0.98141	0.973958	0.651909	0.930436	0.885833	0.872087	1.00941	0.686559	1.01603	1.11349	1.13124	0.994563	1.15685	0.984429	0.982169	0.998657	0.965925	1.12236	0.983299	0.876097	-0.190838	0.155088	0.177901	-0.00786601	0.210203	-0.0226415	-0.0259575	-0.00193936	-0.0500167	0.114637	0.940677
Q9BQ52	Zinc phosphodiesterase ELAC protein 2 OS=Homo sapiens GN=ELAC2 PE=1 SV=2 - [RNZ2_HUMAN]	41.4376	13.2	1	9	9	17	826	92.1602	7.89893	1.00146	0.764725	0.957984	0.976844	0.791207	0.940992	0.707863	0.916736	0.973958	0.651909	0.930436	0.885833	0.872087	1.00941	0.686559	1.01603	1.02823	1.17305	1.02961	1.10274	0.907258	0.932217	1.03103	0.902271	1.06617	0.919737	0.862652	-0.213149	0.0401663	0.23027	0.0420949	0.141094	-0.140416	-0.101262	0.0440876	-0.148367	0.116012	0.935497
A0A087WZF1	Lipoma-preferred partner OS=Homo sapiens GN=LPP PE=1 SV=1 - [A0A087WZF1_HUMAN]	10.8463	2.88	2	2	2	4	590	63.3416	7.2251	1.10415	0.632221	1.10121	0.939681	0.698215	0.862439	0.702842	0.860363	0.973958	0.651909	0.930436	0.885833	0.872087	1.00941	0.686559	1.01603	1.13368	0.969798	1.18354	1.06079	0.800626	0.854397	1.02372	0.846788	1.09723	0.850592	0.775216	-0.36733	0.18101	-0.0442433	0.243104	0.0851365	-0.3208	-0.227022	0.0338163	-0.239927	0.116012	0.935497
P12270	Nucleoprotein TPR OS=Homo sapiens GN=TPR PE=1 SV=3 - [TPR_HUMAN]	431.366	31.99	1	80	81	159	2363	267.131	5.021	0.962481	0.63161	0.889737	0.836021	0.932979	1.08142	0.673062	1.04772	0.973958	0.651909	0.930436	0.885833	0.872087	1.00941	0.686559	1.01603	0.988217	0.968861	0.956258	0.943769	1.06982	1.07133	0.980341	1.03119	0.962559	1.05051	1.09137	0.12614	-0.0171009	-0.0456381	-0.0645288	-0.0834945	0.0973734	0.0994067	-0.0286449	0.0443131	0.116559	0.933452
P31948	Stress-induced-phosphoprotein 1 OS=Homo sapiens GN=STIP1 PE=1 SV=1 - [STIP1_HUMAN]	124.5	36.65	1	25	25	50	543	62.5994	6.80029	1.12469	0.638914	1.10058	0.995963	0.643564	0.857055	0.703518	0.869253	0.973958	0.651909	0.930436	0.885833	0.872087	1.00941	0.686559	1.01603	1.15476	0.980066	1.18286	1.12432	0.737959	0.849063	1.0247	0.855538	1.13954	0.8523	0.747931	-0.419022	0.207597	-0.0290494	0.242284	0.169057	-0.438388	-0.236057	0.0352043	-0.225096	0.116559	0.933452
Q7Z7H5	Transmembrane emp24 domain-containing protein 4 OS=Homo sapiens GN=TMED4 PE=1 SV=1 - [TMED4_HUMAN]	35.66	21.15	1	4	6	14	227	25.9263	8.27979	0.894479	0.613546	0.794816	0.829266	0.890215	1.0324	0.663761	0.983851	0.973958	0.651909	0.930436	0.885833	0.872087	1.00941	0.686559	1.01603	0.918396	0.941152	0.854241	0.936143	1.02079	1.02277	0.966794	0.968328	0.927269	0.994558	1.07257	0.101067	-0.122812	-0.0875002	-0.227286	-0.0951999	0.0296819	0.0324874	-0.0487201	-0.0464323	0.116559	0.933452
O95461	Glycosyltransferase-like protein LARGE1 OS=Homo sapiens GN=LARGE PE=1 SV=1 - [LARGE_HUMAN]	6.76973	3.44	1	3	3	3	756	88.0097	7.84033	1.22342	0.650834	1.12132	0.878973	0.78892	0.939117	0.619093	0.912785	0.973958	0.651909	0.930436	0.885833	0.872087	1.00941	0.686559	1.01603	1.25614	0.998351	1.20515	0.992256	0.904635	0.93036	0.901734	0.898383	1.10175	0.903185	0.819771	-0.286708	0.328992	-0.00238137	0.269219	-0.0112157	-0.144592	-0.104139	-0.149226	-0.154597	0.116559	0.933452
P48431	Transcription factor SOX-2 OS=Homo sapiens GN=SOX2 PE=1 SV=1 - [SOX2_HUMAN]	6.57388	8.52	1	2	2	3	317	34.2875	9.74463	0.897366	0.648458	0.945587	0.809736	0.966242	1.29042	0.701929	1.16135	0.973958	0.651909	0.930436	0.885833	0.872087	1.00941	0.686559	1.01603	0.92136	0.994706	1.01628	0.914096	1.10796	1.27838	1.02239	1.14302	0.958033	1.12549	1.1748	0.23241	-0.118164	-0.00765778	0.0233026	-0.129583	0.147912	0.35432	0.0319417	0.192853	0.116559	0.933452
P24534	Elongation factor 1-beta OS=Homo sapiens GN=EEF1B2 PE=1 SV=3 - [EF1B_HUMAN]	49.4653	22.67	1	5	5	15	225	24.7483	4.66553	1.00248	0.651625	1.04342	0.96449	0.863287	0.952104	0.645885	0.996773	0.973958	0.651909	0.930436	0.885833	0.872087	1.00941	0.686559	1.01603	1.02928	0.999563	1.12143	1.08879	0.989909	0.943226	0.940756	0.981046	1.05904	0.962136	0.908499	-0.138444	0.0416418	-0.00063041	0.165338	0.122732	-0.014632	-0.0843246	-0.0881072	-0.0276071	0.116613	0.933254
P36871	Phosphoglucomutase-1 OS=Homo sapiens GN=PGM1 PE=1 SV=3 - [PGM1_HUMAN]	34.0089	15.84	1	9	9	15	562	61.4105	6.75635	1.08323	0.725873	1.10987	1.06462	0.700819	0.829189	0.773804	0.885232	0.973958	0.651909	0.930436	0.885833	0.872087	1.00941	0.686559	1.01603	1.11219	1.11346	1.19285	1.20183	0.803611	0.821456	1.12708	0.871265	1.15315	0.846361	0.733953	-0.446241	0.153407	0.155045	0.254415	0.265237	-0.31543	-0.283744	0.172584	-0.198817	0.116613	0.933254
Q9NVH2	Integrator complex subunit 7 OS=Homo sapiens GN=INTS7 PE=1 SV=1 - [INT7_HUMAN]	27.7375	9.04	1	9	9	10	962	106.766	8.01611	0.948164	0.571621	0.850148	0.812418	0.974583	1.08466	0.649235	1.08728	0.973958	0.651909	0.930436	0.885833	0.872087	1.00941	0.686559	1.01603	0.973516	0.876841	0.913709	0.917123	1.11753	1.07454	0.945636	1.07013	0.915416	1.07233	1.17142	0.228255	-0.0387229	-0.189612	-0.130193	-0.124813	0.160313	0.10372	-0.0806438	0.097782	0.116613	0.933254
P50748	Kinetochore-associated protein 1 OS=Homo sapiens GN=KNTC1 PE=1 SV=1 - [KNTC1_HUMAN]	12.3288	2.17	1	4	5	5	2209	250.588	5.97314	0.985702	0.615149	0.970492	0.917481	0.685991	0.860074	0.668575	0.866712	0.973958	0.651909	0.930436	0.885833	0.872087	1.00941	0.686559	1.01603	1.01206	0.943611	1.04305	1.03573	0.786609	0.852053	0.973806	0.853037	1.02389	0.852545	0.832651	-0.264216	0.0172924	-0.0837354	0.0608093	0.0506435	-0.346282	-0.230984	-0.0382937	-0.22932	0.116613	0.933254
P40925	Malate dehydrogenase, cytoplasmic OS=Homo sapiens GN=MDH1 PE=1 SV=4 - [MDHC_HUMAN]	124.124	35.33	1	12	12	50	334	36.403	7.35693	1.10422	0.704119	1.09182	0.977403	0.731261	0.890979	0.753577	0.927434	0.973958	0.651909	0.930436	0.885833	0.872087	1.00941	0.686559	1.01603	1.13374	1.08009	1.17345	1.10337	0.838519	0.882671	1.09761	0.912801	1.11856	0.897736	0.802585	-0.317274	0.18109	0.111147	0.230759	0.141919	-0.254085	-0.180052	0.134371	-0.131628	0.116837	0.932418
Q5QP56	Bcl-2-like protein 1 (Fragment) OS=Homo sapiens GN=BCL2L1 PE=1 SV=1 - [Q5QP56_HUMAN]	5.24493	15.47	4	3	3	3	181	20.2318	4.75439	1.01603	0.567264	0.744961	0.773862	0.907181	1.15606	0.706563	1.22348	0.973958	0.651909	0.930436	0.885833	0.872087	1.00941	0.686559	1.01603	1.04319	0.870158	0.800658	0.873598	1.04024	1.14528	1.02914	1.20418	0.871878	1.09276	1.25334	0.325779	0.0610077	-0.200651	-0.320742	-0.194958	0.0569193	0.195699	0.0414356	0.268046	0.116837	0.932418
Q2TAL8	Glutamine-rich protein 1 OS=Homo sapiens GN=QRICH1 PE=1 SV=1 - [QRIC1_HUMAN]	4.52785	2.58	1	2	2	2	776	86.3819	5.87158	1.18563	0.768794	1.06328	1.10422	0.720641	1.05224	0.749295	0.972214	0.973958	0.651909	0.930436	0.885833	0.872087	1.00941	0.686559	1.01603	1.21733	1.1793	1.14278	1.24653	0.826341	1.04242	1.09138	0.956875	1.19831	0.999649	0.834213	-0.261512	0.283722	0.237926	0.192544	0.317916	-0.27519	0.059942	0.126151	-0.0635983	0.116837	0.932418
Q14684	Ribosomal RNA processing protein 1 homolog B OS=Homo sapiens GN=RRP1B PE=1 SV=3 - [RRP1B_HUMAN]	70.9446	16.09	1	11	11	27	758	84.3752	9.75928	0.921731	0.569753	0.789337	0.80168	0.891366	1.09845	0.642255	1.02039	0.973958	0.651909	0.930436	0.885833	0.872087	1.00941	0.686559	1.01603	0.946376	0.873975	0.848352	0.905001	1.02211	1.0882	0.93547	1.00429	0.889488	1.0132	1.13908	0.187869	-0.0795138	-0.194336	-0.237265	-0.144008	0.031547	0.12195	-0.0962364	0.00617428	0.117538	0.929823
Q96PU5	E3 ubiquitin-protein ligase NEDD4-like OS=Homo sapiens GN=NEDD4L PE=1 SV=2 - [NED4L_HUMAN]	10.349	2.87	1	3	3	5	975	111.862	5.8208	0.927399	0.613808	0.847939	0.8797	0.941092	1.05439	0.669682	1.08212	0.973958	0.651909	0.930436	0.885833	0.872087	1.00941	0.686559	1.01603	0.952196	0.941553	0.911335	0.993077	1.07913	1.04456	0.975419	1.06505	0.946875	1.0548	1.11398	0.155729	-0.0706696	-0.0868851	-0.133946	-0.0100222	0.109864	0.062891	-0.0359067	0.0909217	0.118585	0.925971
Q9Y678	Coatomer subunit gamma-1 OS=Homo sapiens GN=COPG1 PE=1 SV=1 - [COPG1_HUMAN]	42.5855	14.42	1	10	11	16	874	97.6555	5.46533	0.868237	0.609198	0.835061	0.848887	1.03882	1.0566	0.659863	1.09981	0.973958	0.651909	0.930436	0.885833	0.872087	1.00941	0.686559	1.01603	0.891453	0.934483	0.897494	0.958293	1.19118	1.04675	0.961116	1.08246	0.915989	1.0646	1.16224	0.216913	-0.16577	-0.0977594	-0.156026	-0.0614615	0.252396	0.0659113	-0.0572178	0.114311	0.118644	0.925753
Q5JY65	Crooked neck-like protein 1 OS=Homo sapiens GN=CRNKL1 PE=1 SV=1 - [Q5JY65_HUMAN]	55.3481	10.77	2	10	10	21	836	99.1115	8.00146	0.910425	0.654329	0.872214	0.844612	0.910861	1.04167	0.677716	1.08949	0.973958	0.651909	0.930436	0.885833	0.872087	1.00941	0.686559	1.01603	0.934768	1.00371	0.937424	0.953467	1.04446	1.03195	0.987121	1.0723	0.945446	1.03821	1.09811	0.135027	-0.0973191	0.0053441	-0.0932257	-0.0687446	0.0627593	0.0453756	-0.0187017	0.100708	0.119139	0.923948
P25490	Transcriptional repressor protein YY1 OS=Homo sapiens GN=YY1 PE=1 SV=2 - [TYY1_HUMAN]	7.15745	5.31	1	3	3	3	414	44.6847	6.25244	0.827797	0.443057	0.801512	0.789306	1.10705	1.07394	0.623479	1.20073	0.973958	0.651909	0.930436	0.885833	0.872087	1.00941	0.686559	1.01603	0.849931	0.67963	0.861437	0.891033	1.26943	1.06393	0.908121	1.18178	0.855684	1.12285	1.31223	0.392022	-0.234583	-0.557179	-0.215183	-0.16645	0.344176	0.0894016	-0.139043	0.240962	0.119559	0.922419
P10619	Lysosomal protective protein OS=Homo sapiens GN=CTSA PE=1 SV=2 - [PPGB_HUMAN]	19.8866	5.83	3	3	3	7	480	54.4311	6.60986	1.05645	0.766647	0.944968	0.928573	0.891713	0.960065	0.641098	0.955837	0.973958	0.651909	0.930436	0.885833	0.872087	1.00941	0.686559	1.01603	1.0847	1.176	1.01562	1.04825	1.02251	0.951113	0.933784	0.940755	1.06647	0.945934	0.886974	-0.173036	0.117291	0.233892	0.022359	0.0679817	0.0321085	-0.0723117	-0.0988385	-0.0881084	0.120215	0.920043
P61081	NEDD8-conjugating enzyme Ubc12 OS=Homo sapiens GN=UBE2M PE=1 SV=1 - [UBC12_HUMAN]	37.5881	28.42	1	5	5	16	183	20.8866	7.69385	1.08069	0.701717	1.08628	0.979402	0.622191	0.90579	0.699088	0.92254	0.973958	0.651909	0.930436	0.885833	0.872087	1.00941	0.686559	1.01603	1.10959	1.0764	1.1675	1.10563	0.713451	0.897343	1.01825	0.907984	1.10761	0.902664	0.814968	-0.295185	0.150021	0.106218	0.223417	0.144867	-0.487113	-0.156268	0.0260907	-0.139261	0.120593	0.918679
Q14165	Malectin OS=Homo sapiens GN=MLEC PE=1 SV=1 - [MLEC_HUMAN]	47.6147	30.48	1	9	9	18	292	32.2136	5.41455	0.875745	0.678587	0.81489	0.785433	0.987216	1.08258	0.685305	1.1122	0.973958	0.651909	0.930436	0.885833	0.872087	1.00941	0.686559	1.01603	0.899161	1.04092	0.875815	0.88666	1.13202	1.07249	0.998174	1.09465	0.892911	1.08357	1.21353	0.279208	-0.153349	0.0578623	-0.191301	-0.173547	0.178894	0.100964	-0.00263671	0.130476	0.121057	0.917011
Q5VZK9	F-actin-uncapping protein LRRC16A OS=Homo sapiens GN=LRRC16A PE=1 SV=1 - [CARL1_HUMAN]	4.55847	1.39	1	2	2	2	1371	151.462	7.85498	1.11154	0.763337	1.15505	1.08895	1.00537	1.10015	0.74892	1.07684	0.973958	0.651909	0.930436	0.885833	0.872087	1.00941	0.686559	1.01603	1.14126	1.17093	1.24141	1.22929	1.15283	1.08989	1.09083	1.05985	1.20011	1.09036	0.90855	-0.138363	0.190634	0.227649	0.311978	0.297831	0.205184	0.12418	0.125428	0.0838595	0.121224	0.916411
P07900	Heat shock protein HSP 90-alpha OS=Homo sapiens GN=HSP90AA1 PE=1 SV=5 - [HS90A_HUMAN]	612.979	37.84	1	14	28	232	732	84.6067	5.021	1.13783	0.66402	1.15593	1.00817	0.629674	0.886165	0.72751	0.861058	0.973958	0.651909	0.930436	0.885833	0.872087	1.00941	0.686559	1.01603	1.16826	1.01858	1.24235	1.13811	0.722032	0.877902	1.05965	0.847472	1.15318	0.862687	0.748093	-0.418711	0.224358	0.0265542	0.31307	0.186635	-0.469866	-0.187869	0.0835835	-0.238763	0.121439	0.915641
Q16531	DNA damage-binding protein 1 OS=Homo sapiens GN=DDB1 PE=1 SV=1 - [DDB1_HUMAN]	102.044	23.42	1	26	26	37	1140	126.887	5.26221	1.09079	0.68829	1.05825	0.963946	0.762039	0.926929	0.740783	0.945277	0.973958	0.651909	0.930436	0.885833	0.872087	1.00941	0.686559	1.01603	1.11996	1.05581	1.13737	1.08818	0.873811	0.918286	1.07898	0.930362	1.10407	0.924324	0.837198	-0.256359	0.163442	0.0783442	0.185698	0.121918	-0.194607	-0.122985	0.109667	-0.104136	0.121439	0.915641
O94826	Mitochondrial import receptor subunit TOM70 OS=Homo sapiens GN=TOMM70 PE=1 SV=1 - [TOM70_HUMAN]	101.692	18.91	1	13	13	37	608	67.412	7.12256	0.947572	0.639393	0.869149	0.863033	0.92648	1.06015	0.673487	1.04259	0.973958	0.651909	0.930436	0.885833	0.872087	1.00941	0.686559	1.01603	0.972909	0.9808	0.934131	0.974262	1.06237	1.05027	0.98096	1.02614	0.973585	1.0382	1.06637	0.0927099	-0.0396237	-0.0279692	-0.0983033	-0.0376188	0.0872889	0.0707543	-0.0277339	0.037229	0.121439	0.915641
Q5JS74	Peripheral plasma membrane protein CASK OS=Homo sapiens GN=CASK PE=1 SV=1 - [Q5JS74_HUMAN]	25.2233	14.58	2	8	8	13	590	66.5606	6.25244	0.905218	0.616521	0.88559	0.862218	0.914695	1.13256	0.663035	1.11724	0.973958	0.651909	0.930436	0.885833	0.872087	1.00941	0.686559	1.01603	0.929422	0.945716	0.951801	0.973341	1.04886	1.122	0.965737	1.09961	0.948758	1.07423	1.13225	0.179197	-0.105595	-0.0805213	-0.0712688	-0.0389822	0.0688193	0.166073	-0.0502975	0.136994	0.121439	0.915641
F5H6U2	Protein FAM60A (Fragment) OS=Homo sapiens GN=FAM60A PE=1 SV=7 - [F5H6U2_HUMAN]	23.5591	22.05	3	2	3	10	127	14.4415	10.1255	0.860407	0.634129	0.883377	0.838379	0.859562	1.02287	0.71394	1.01291	0.973958	0.651909	0.930436	0.885833	0.872087	1.00941	0.686559	1.01603	0.883412	0.972726	0.949422	0.946431	0.985638	1.01333	1.03988	0.996932	0.947927	1.00513	1.06035	0.0845401	-0.178841	-0.0398946	-0.0748784	-0.0794308	-0.0208702	0.0191112	0.056419	-0.0044326	0.121439	0.915641
J3KTF8	Rho GDP-dissociation inhibitor 1 (Fragment) OS=Homo sapiens GN=ARHGDIA PE=1 SV=7 - [J3KTF8_HUMAN]	7.11012	18.56	3	3	3	4	194	21.601	5.49072	1.16042	0.649692	1.06287	1.05973	0.606746	0.95171	0.678706	0.854004	0.973958	0.651909	0.930436	0.885833	0.872087	1.00941	0.686559	1.01603	1.19145	0.996598	1.14234	1.19631	0.69574	0.942835	0.988562	0.84053	1.16689	0.891682	0.76415	-0.388072	0.252721	-0.00491571	0.191987	0.258597	-0.52338	-0.0849224	-0.0165967	-0.250629	0.121439	0.915641
B3KTU7	Gamma-tubulin complex component OS=Homo sapiens GN=TUBGCP2 PE=1 SV=1 - [B3KTU7_HUMAN]	5.42509	3.03	3	2	2	2	495	57.1461	6.80029	1.22141	0.866298	1.08985	1.07253	1.01201	1.10212	0.74411	0.975454	0.973958	0.651909	0.930436	0.885833	0.872087	1.00941	0.686559	1.01603	1.25407	1.32886	1.17133	1.21076	1.16045	1.09184	1.08383	0.960063	1.23242	1.08783	0.882684	-0.180031	0.32662	0.410193	0.228147	0.275915	0.214683	0.126767	0.116132	-0.0587992	0.121439	0.915641
A0A0A0MTB8	WD repeat-containing protein 36 OS=Homo sapiens GN=WDR36 PE=1 SV=1 - [A0A0A0MTB8_HUMAN]	5.31245	2.91	2	2	2	4	895	99.3031	7.35693	0.798523	0.525427	0.807707	0.775462	1.13333	0.977447	1.03404	1.02473	0.973958	0.651909	0.930436	0.885833	0.872087	1.00941	0.686559	1.01603	0.819875	0.805981	0.868095	0.875405	1.29956	0.968333	1.50611	1.00856	0.843985	1.15406	1.3674	0.451431	-0.286525	-0.311182	-0.204075	-0.191978	0.378027	-0.0464251	0.590831	0.0122959	0.121439	0.915641
Q9BRX2	Protein pelota homolog OS=Homo sapiens GN=PELO PE=1 SV=2 - [PELO_HUMAN]	4.68816	6.75	1	2	2	2	385	43.332	6.34131	0.911817	0.689148	0.914777	0.7557	1.11199	1.12103	0.719253	1.2449	0.973958	0.651909	0.930436	0.885833	0.872087	1.00941	0.686559	1.01603	0.936198	1.05712	0.98317	0.853096	1.27509	1.11058	1.04762	1.22526	0.959684	1.16792	1.21698	0.283311	-0.0951151	0.080143	-0.0244874	-0.22922	0.3506	0.151311	0.067115	0.29309	0.121439	0.915641
Q86TU7	Histone-lysine N-methyltransferase setd3 OS=Homo sapiens GN=SETD3 PE=1 SV=1 - [SETD3_HUMAN]	3.63542	5.89	2	3	3	3	594	67.2152	5.96045	1.22356	0.722578	1.03342	1.19973	0.856117	0.86804	0.757337	0.950336	0.973958	0.651909	0.930436	0.885833	0.872087	1.00941	0.686559	1.01603	1.25627	1.1084	1.11069	1.35435	0.981688	0.859945	1.10309	0.935341	1.18348	0.958514	0.809911	-0.304164	0.32915	0.148481	0.151455	0.437604	-0.026664	-0.217683	0.141551	-0.0964352	0.121439	0.915641
O60858	E3 ubiquitin-protein ligase TRIM13 OS=Homo sapiens GN=TRIM13 PE=1 SV=2 - [TRI13_HUMAN]	4.70644	5.16	1	2	2	2	407	46.9569	6.01123	1.05969	0.753683	1.05593	1.065	0.807534	1.06546	0.723308	1.05215	0.973958	0.651909	0.930436	0.885833	0.872087	1.00941	0.686559	1.01603	1.08803	1.15612	1.13487	1.20226	0.925979	1.05552	1.05353	1.03555	1.14549	1.04454	0.911868	-0.133104	0.121712	0.209286	0.18253	0.265746	-0.110949	0.0779564	0.0752272	0.050398	0.122153	0.913096
O75688	Protein phosphatase 1B OS=Homo sapiens GN=PPM1B PE=1 SV=1 - [PPM1B_HUMAN]	15.4165	7.1	1	3	4	7	479	52.6094	5.04639	1.01757	0.704726	1.06653	0.967867	0.65166	0.880716	0.71891	0.851894	0.973958	0.651909	0.930436	0.885833	0.872087	1.00941	0.686559	1.01603	1.04478	1.08102	1.14627	1.09261	0.747242	0.872503	1.04712	0.838453	1.08681	0.855478	0.787144	-0.3453	0.0631966	0.11239	0.196947	0.127775	-0.420353	-0.196768	0.0664271	-0.254198	0.122212	0.912887
H7BXF5	Histone deacetylase complex subunit SAP130 OS=Homo sapiens GN=SAP130 PE=1 SV=1 - [H7BXF5_HUMAN]	27.5689	5.21	1	5	5	12	1056	111.217	9.90576	0.928375	0.628642	0.820463	0.785198	0.906632	1.14021	0.685248	1.00001	0.973958	0.651909	0.930436	0.885833	0.872087	1.00941	0.686559	1.01603	0.953199	0.964309	0.881805	0.886396	1.03961	1.12958	0.998091	0.984229	0.919797	1.01885	1.10769	0.147557	-0.0691512	-0.052432	-0.181469	-0.173977	0.0560462	0.175782	-0.00275634	-0.0229334	0.122371	0.91232
Q9NVI7	ATPase family AAA domain-containing protein 3A OS=Homo sapiens GN=ATAD3A PE=1 SV=2 - [ATD3A_HUMAN]	81.6228	30.6	1	21	21	35	634	71.3247	8.98291	0.933194	0.632704	0.850346	0.854866	0.982889	1.10317	0.672746	1.05156	0.973958	0.651909	0.930436	0.885833	0.872087	1.00941	0.686559	1.01603	0.958146	0.97054	0.913922	0.965043	1.12705	1.09288	0.97988	1.03497	0.961594	1.06393	1.10642	0.145899	-0.0616827	-0.0431398	-0.129857	-0.0513352	0.172557	0.128138	-0.0293223	0.0495922	0.122405	0.912201
Q9BU76	Multiple myeloma tumor-associated protein 2 OS=Homo sapiens GN=MMTAG2 PE=1 SV=1 - [MMTA2_HUMAN]	2.27553	7.98	1	2	2	2	263	29.3939	10.0229	0.872608	0.544948	0.899956	0.813747	0.884776	1.06668	0.654703	1.05051	0.973958	0.651909	0.930436	0.885833	0.872087	1.00941	0.686559	1.01603	0.89594	0.835926	0.967241	0.918624	1.01455	1.05673	0.9536	1.03394	0.907282	1.02424	1.12891	0.174935	-0.158526	-0.258553	-0.0480522	-0.122453	0.0208413	0.0796057	-0.0685438	0.0481463	0.122405	0.912201
Q9NQW6	Actin-binding protein anillin OS=Homo sapiens GN=ANLN PE=1 SV=2 - [ANLN_HUMAN]	34.7992	9.61	1	10	10	14	1124	124.122	8.07471	1.08661	0.621843	1.04564	0.951176	0.733381	0.923338	0.648165	0.984623	0.973958	0.651909	0.930436	0.885833	0.872087	1.00941	0.686559	1.01603	1.11566	0.95388	1.12382	1.07376	0.840949	0.914728	0.944078	0.969088	1.09471	0.929403	0.848993	-0.236175	0.157898	-0.0681201	0.168409	0.102678	-0.24991	-0.128585	-0.0830214	-0.0453009	0.122716	0.911098
Q8N3X1	Formin-binding protein 4 OS=Homo sapiens GN=FNBP4 PE=1 SV=3 - [FNBP4_HUMAN]	11.8261	2.85	1	3	3	4	1017	110.198	4.7417	0.789547	0.575578	0.861893	0.76487	0.938681	1.06598	0.615729	1.07045	0.973958	0.651909	0.930436	0.885833	0.872087	1.00941	0.686559	1.01603	0.810658	0.882911	0.926332	0.863448	1.07636	1.05604	0.896834	1.05356	0.873179	1.0548	1.208	0.272618	-0.302835	-0.17966	-0.110398	-0.21182	0.106164	0.078661	-0.157088	0.0752726	0.123012	0.910051
Q6YP21	Kynurenine--oxoglutarate transaminase 3 OS=Homo sapiens GN=KYAT3 PE=1 SV=1 - [KAT3_HUMAN]	15.3376	9.03	1	4	4	7	454	51.3675	8.19189	1.05347	0.803971	1.03648	1.03005	0.839668	1.02186	0.689482	1.10904	0.973958	0.651909	0.930436	0.885833	0.872087	1.00941	0.686559	1.01603	1.08163	1.23326	1.11397	1.16281	0.962827	1.01233	1.00426	1.09154	1.13839	1.0083	0.885722	-0.175075	0.113214	0.302472	0.155708	0.217615	-0.0546519	0.017684	0.00613023	0.126365	0.12319	0.909424
O43169	Cytochrome b5 type B OS=Homo sapiens GN=CYB5B PE=1 SV=2 - [CYB5B_HUMAN]	6.70612	17.12	2	3	3	3	146	16.322	4.97021	0.868851	0.467231	0.827438	0.758142	0.981791	1.02363	0.662541	0.981274	0.973958	0.651909	0.930436	0.885833	0.872087	1.00941	0.686559	1.01603	0.892082	0.716711	0.889301	0.855853	1.12579	1.01409	0.965016	0.965791	0.872577	0.98994	1.1345	0.182058	-0.164751	-0.480536	-0.169256	-0.224565	0.170944	0.0201829	-0.0513746	-0.0502168	0.123281	0.909105
P35659	Protein DEK OS=Homo sapiens GN=DEK PE=1 SV=1 - [DEK_HUMAN]	66.14	19.73	1	8	8	21	375	42.6479	8.55811	0.770618	0.545401	0.904991	0.794078	0.964258	0.984886	0.799963	1.00526	0.973958	0.651909	0.930436	0.885833	0.872087	1.00941	0.686559	1.01603	0.791223	0.836621	0.972653	0.89642	1.10569	0.975702	1.16518	0.989395	0.86652	1.04754	1.20891	0.273703	-0.337843	-0.257354	-0.0400033	-0.157753	0.144947	-0.0354874	0.22055	-0.0153811	0.125791	0.90035
P48147	Prolyl endopeptidase OS=Homo sapiens GN=PREP PE=1 SV=2 - [PPCE_HUMAN]	8.74388	6.34	1	5	5	5	710	80.648	5.85889	1.07362	0.706161	1.13793	0.932251	0.721174	1.00692	0.681004	0.974262	0.973958	0.651909	0.930436	0.885833	0.872087	1.00941	0.686559	1.01603	1.10232	1.08322	1.22301	1.0524	0.826952	0.997528	0.991909	0.958889	1.09277	0.975399	0.892592	-0.163927	0.140547	0.115326	0.290432	0.0736848	-0.274125	-0.00357092	-0.0117206	-0.0605636	0.125791	0.90035
Q13177	Serine/threonine-protein kinase PAK 2 OS=Homo sapiens GN=PAK2 PE=1 SV=3 - [PAK2_HUMAN]	14.7666	8.02	1	3	3	6	524	58.0059	5.96045	1.15499	0.704417	1.20744	1.00764	0.679224	0.929584	0.750016	0.934939	0.973958	0.651909	0.930436	0.885833	0.872087	1.00941	0.686559	1.01603	1.18588	1.08054	1.29772	1.1375	0.778849	0.920916	1.09243	0.920187	1.16169	0.920551	0.792425	-0.335653	0.245954	0.111758	0.375977	0.185867	-0.360585	-0.118859	0.127539	-0.120001	0.125884	0.90003
Q10589	Bone marrow stromal antigen 2 OS=Homo sapiens GN=BST2 PE=1 SV=1 - [BST2_HUMAN]	12.5924	18.33	1	3	3	4	180	19.7563	5.60498	1.03239	0.841414	1.00048	0.918722	0.768107	0.932707	0.632033	1.01755	0.973958	0.651909	0.930436	0.885833	0.872087	1.00941	0.686559	1.01603	1.06	1.29069	1.07528	1.03713	0.88077	0.92401	0.92058	1.00149	1.06764	0.922295	0.863864	-0.211123	0.0840587	0.368144	0.104715	0.0525941	-0.183164	-0.11402	-0.119384	0.00215366	0.125884	0.90003
Q01813	ATP-dependent 6-phosphofructokinase, platelet type OS=Homo sapiens GN=PFKP PE=1 SV=2 - [PFKAP_HUMAN]	35.5716	9.82	1	5	7	14	784	85.5415	7.54736	1.09252	0.676359	1.0475	1.04288	0.699597	0.913085	0.73686	0.902721	0.973958	0.651909	0.930436	0.885833	0.872087	1.00941	0.686559	1.01603	1.12173	1.0375	1.12582	1.17729	0.80221	0.90457	1.07327	0.888477	1.12378	0.896524	0.797778	-0.32594	0.165731	0.0531173	0.170972	0.235473	-0.317948	-0.144696	0.102007	-0.170593	0.126211	0.898904
P43686	26S protease regulatory subunit 6B OS=Homo sapiens GN=PSMC4 PE=1 SV=2 - [PRS6B_HUMAN]	36.7789	21.53	1	8	9	13	418	47.3365	5.21143	1.05286	0.702133	1.0173	0.942822	0.76287	0.90464	0.735234	0.942905	0.973958	0.651909	0.930436	0.885833	0.872087	1.00941	0.686559	1.01603	1.08101	1.07704	1.09336	1.06433	0.874764	0.896204	1.0709	0.928028	1.07903	0.912116	0.845314	-0.242441	0.112384	0.107072	0.128765	0.0899517	-0.193034	-0.158101	0.0988192	-0.10776	0.126927	0.896447
P24666	Low molecular weight phosphotyrosine protein phosphatase OS=Homo sapiens GN=ACP1 PE=1 SV=3 - [PPAC_HUMAN]	19.2567	14.56	1	2	2	8	158	18.0308	6.7417	1.12162	0.729966	1.13982	0.95383	0.629676	0.857905	0.735798	0.920612	0.973958	0.651909	0.930436	0.885833	0.872087	1.00941	0.686559	1.01603	1.15161	1.11973	1.22504	1.07676	0.722034	0.849905	1.07172	0.906087	1.13567	0.877996	0.773108	-0.371257	0.203646	0.163157	0.292823	0.106698	-0.469862	-0.234626	0.0999269	-0.142279	0.126927	0.896447
E9PDE8	Heat shock 70 kDa protein 4L OS=Homo sapiens GN=HSPA4L PE=1 SV=1 - [E9PDE8_HUMAN]	17.8126	4.55	2	1	4	9	813	91.8954	6.0874	1.01642	0.717555	1.0689	0.953794	0.762716	0.958485	0.728659	0.91665	0.973958	0.651909	0.930436	0.885833	0.872087	1.00941	0.686559	1.01603	1.0436	1.1007	1.14881	1.07672	0.874587	0.949547	1.06132	0.902187	1.08871	0.925867	0.850427	-0.233741	0.0615645	0.138417	0.200141	0.106643	-0.193325	-0.074689	0.0858612	-0.148501	0.126927	0.896447
Q6P9B9	Integrator complex subunit 5 OS=Homo sapiens GN=INTS5 PE=1 SV=1 - [INT5_HUMAN]	8.71688	1.77	1	2	2	3	1019	107.927	7.04932	0.959472	0.624094	0.866868	0.713789	0.991694	1.31806	0.672903	1.27137	0.973958	0.651909	0.930436	0.885833	0.872087	1.00941	0.686559	1.01603	0.985127	0.957333	0.93168	0.805783	1.13715	1.30576	0.98011	1.25131	0.944506	1.19423	1.2644	0.338449	-0.0216183	-0.0629072	-0.102094	-0.311536	0.185423	0.384895	-0.0289842	0.32344	0.126927	0.896447
P61221	ATP-binding cassette sub-family E member 1 OS=Homo sapiens GN=ABCE1 PE=1 SV=1 - [ABCE1_HUMAN]	70.6581	14.02	1	8	8	26	599	67.271	8.33838	1.00077	0.725734	1.05677	0.972418	0.811136	0.871807	0.728369	0.930306	0.973958	0.651909	0.930436	0.885833	0.872087	1.00941	0.686559	1.01603	1.02753	1.11324	1.13578	1.09774	0.930109	0.863677	1.0609	0.915628	1.10549	0.922869	0.834802	-0.260494	0.0391797	0.154769	0.18368	0.134542	-0.104528	-0.211436	0.0852851	-0.127167	0.127886	0.893177
Q9UNX4	WD repeat-containing protein 3 OS=Homo sapiens GN=WDR3 PE=1 SV=1 - [WDR3_HUMAN]	31.8883	4.77	1	5	5	11	943	106.032	6.63916	0.941427	0.615645	0.881322	0.854189	1.01607	1.05359	1.00027	1.14293	0.973958	0.651909	0.930436	0.885833	0.872087	1.00941	0.686559	1.01603	0.966599	0.944371	0.947214	0.964278	1.1651	1.04376	1.45693	1.1249	0.955746	1.145	1.19801	0.260646	-0.0490099	-0.0825738	-0.0782379	-0.0524791	0.22045	0.0617937	0.542933	0.169795	0.127886	0.893177
P78540	Arginase-2, mitochondrial OS=Homo sapiens GN=ARG2 PE=1 SV=1 - [ARGI2_HUMAN]	17.8458	14.97	1	4	4	8	354	38.5539	6.46826	0.93711	0.536886	0.818955	0.875942	0.898941	1.09134	0.688495	1.07689	0.973958	0.651909	0.930436	0.885833	0.872087	1.00941	0.686559	1.01603	0.962167	0.823558	0.880184	0.988834	1.03079	1.08117	1.00282	1.0599	0.921175	1.04535	1.1348	0.182434	-0.055641	-0.280057	-0.184123	-0.0161996	0.043755	0.112589	0.00406373	0.083929	0.127961	0.892924
Q9NY93	Probable ATP-dependent RNA helicase DDX56 OS=Homo sapiens GN=DDX56 PE=1 SV=1 - [DDX56_HUMAN]	15.3432	6.76	1	4	4	7	547	61.551	9.26123	0.88539	0.546272	0.821094	0.776883	0.932296	1.02781	1.03409	1.08708	0.973958	0.651909	0.930436	0.885833	0.872087	1.00941	0.686559	1.01603	0.909064	0.837957	0.882483	0.877009	1.06904	1.01823	1.50619	1.06993	0.879746	1.06949	1.21568	0.281759	-0.137547	-0.255052	-0.18036	-0.189336	0.096317	0.0260588	0.590904	0.0975181	0.128256	0.891921
Q9P013	Spliceosome-associated protein CWC15 homolog OS=Homo sapiens GN=CWC15 PE=1 SV=2 - [CWC15_HUMAN]	6.6632	13.54	1	3	3	3	229	26.6083	5.70654	0.96228	0.59841	0.882721	0.872785	0.852671	1.21853	0.76424	1.16226	0.973958	0.651909	0.930436	0.885833	0.872087	1.00941	0.686559	1.01603	0.98801	0.917934	0.948717	0.985271	0.977736	1.20717	1.11315	1.14393	0.966994	1.12854	1.16706	0.222874	-0.0174031	-0.123537	-0.0759503	-0.021408	-0.032483	0.271625	0.154642	0.193994	0.128426	0.891348
P45954	Short/branched chain specific acyl-CoA dehydrogenase, mitochondrial OS=Homo sapiens GN=ACADSB PE=1 SV=1 - [ACDSB_HUMAN]	30.3588	18.29	1	6	6	13	432	47.4553	6.99072	1.03255	0.743451	0.972464	0.98319	0.90127	0.985893	0.630086	1.02155	0.973958	0.651909	0.930436	0.885833	0.872087	1.00941	0.686559	1.01603	1.06015	1.14042	1.04517	1.1099	1.03346	0.9767	0.917745	1.00543	1.08503	0.991066	0.9134	-0.130681	0.0842748	0.189565	0.0637381	0.150436	0.0474871	-0.0340128	-0.123835	0.00781662	0.12851	0.891062
Q8N5C6	S1 RNA-binding domain-containing protein 1 OS=Homo sapiens GN=SRBD1 PE=1 SV=2 - [SRBD1_HUMAN]	14.4762	5.93	1	6	6	7	995	111.705	8.71924	0.959503	0.624024	0.802418	0.857079	0.994969	1.05629	0.761822	1.00763	0.973958	0.651909	0.930436	0.885833	0.872087	1.00941	0.686559	1.01603	0.985158	0.957225	0.862411	0.96754	1.14091	1.04644	1.10962	0.991728	0.962383	1.07803	1.12017	0.163721	-0.0215725	-0.0630705	-0.213553	-0.0476061	0.19018	0.0654954	0.150071	-0.0119839	0.12851	0.891062
P54274	Telomeric repeat-binding factor 1 OS=Homo sapiens GN=TERF1 PE=1 SV=3 - [TERF1_HUMAN]	8.81507	5.47	1	3	3	4	439	50.214	6.3667	0.931947	0.552184	0.922815	0.79438	1.08937	1.04954	0.744173	1.0379	0.973958	0.651909	0.930436	0.885833	0.872087	1.00941	0.686559	1.01603	0.956866	0.847025	0.99181	0.896761	1.24915	1.03975	1.08392	1.02152	0.926813	1.06183	1.14568	0.196209	-0.0636111	-0.239523	-0.011865	-0.157205	0.320948	0.0562398	0.116255	0.0307244	0.12851	0.891062
Q9ULX3	RNA-binding protein NOB1 OS=Homo sapiens GN=NOB1 PE=1 SV=1 - [NOB1_HUMAN]	4.17771	3.88	1	2	2	2	412	46.6458	7.18115	0.920965	0.688857	1.00293	1.02048	0.699929	0.9385	0.661642	0.79915	0.973958	0.651909	0.930436	0.885833	0.872087	1.00941	0.686559	1.01603	0.94559	1.05668	1.07791	1.15201	0.802591	0.929748	0.963708	0.786541	1.06729	0.86617	0.811558	-0.301234	-0.0807129	0.0795327	0.108235	0.204148	-0.317263	-0.105088	-0.0533324	-0.346407	0.129738	0.886932
Q16555	Dihydropyrimidinase-related protein 2 OS=Homo sapiens GN=DPYSL2 PE=1 SV=1 - [DPYL2_HUMAN]	183.673	22.55	1	9	11	59	572	62.2546	6.37939	1.03569	0.689676	1.0462	0.976542	0.665461	0.949082	0.70807	0.886665	0.973958	0.651909	0.930436	0.885833	0.872087	1.00941	0.686559	1.01603	1.06338	1.05793	1.12442	1.1024	0.763067	0.940232	1.03133	0.872675	1.08289	0.906453	0.837069	-0.256581	0.0886552	0.0812482	0.169181	0.140648	-0.390118	-0.0889113	0.0445094	-0.196484	0.129811	0.88669
Q8TB72	Pumilio homolog 2 OS=Homo sapiens GN=PUM2 PE=1 SV=2 - [PUM2_HUMAN]	38.366	5.35	1	6	6	15	1066	114.145	7.07861	0.950088	0.576917	0.867557	0.78797	1.09245	1.04282	0.677709	1.11585	0.973958	0.651909	0.930436	0.885833	0.872087	1.00941	0.686559	1.01603	0.975492	0.884965	0.932419	0.889524	1.25269	1.0331	0.987111	1.09824	0.910972	1.06567	1.16981	0.22628	-0.0357982	-0.176308	-0.100949	-0.168894	0.325026	0.0469734	-0.0187165	0.135195	0.129811	0.88669
G3XAH6	Poly(A) polymerase alpha OS=Homo sapiens GN=PAPOLA PE=1 SV=1 - [G3XAH6_HUMAN]	15.3804	3.45	2	2	2	6	724	80.576	8.104	1.11677	0.543	1.10134	0.925493	0.621056	0.890005	0.524066	0.837583	0.973958	0.651909	0.930436	0.885833	0.872087	1.00941	0.686559	1.01603	1.14663	0.832938	1.18368	1.04477	0.71215	0.881705	0.763323	0.824367	1.0957	0.793845	0.724509	-0.464925	0.197401	-0.263719	0.243279	0.0631878	-0.489748	-0.181632	-0.389634	-0.278641	0.129811	0.88669
P17677	Neuromodulin OS=Homo sapiens GN=GAP43 PE=1 SV=1 - [NEUM_HUMAN]	6.53606	9.24	1	2	2	3	238	24.7879	4.71631	0.953257	0.651366	0.847172	0.804342	0.931006	1.19744	0.698023	1.06646	0.973958	0.651909	0.930436	0.885833	0.872087	1.00941	0.686559	1.01603	0.978745	0.999167	0.910511	0.908007	1.06756	1.18628	1.0167	1.04963	0.944628	1.0586	1.12065	0.164333	-0.0309945	-0.00120292	-0.135252	-0.139225	0.0943191	0.246443	0.0238903	0.069879	0.129811	0.88669
I3L419	Protein FAM64A OS=Homo sapiens GN=FAM64A PE=1 SV=1 - [I3L419_HUMAN]	5.01486	7.69	2	2	2	3	247	27.1869	10.2427	1.05144	0.922031	1.14428	0.995624	0.509671	0.820707	0.680337	0.943406	0.973958	0.651909	0.930436	0.885833	0.872087	1.00941	0.686559	1.01603	1.07955	1.41435	1.22983	1.12394	0.584427	0.813054	0.990938	0.92852	1.17689	0.870787	0.739906	-0.434585	0.110429	0.500144	0.298465	0.168567	-0.774904	-0.298577	-0.0131334	-0.106994	0.129811	0.88669
P54652	Heat shock-related 70 kDa protein 2 OS=Homo sapiens GN=HSPA2 PE=1 SV=1 - [HSP72_HUMAN]	239.23	30.36	1	7	20	87	639	69.9779	5.74463	1.03429	0.643102	1.02577	0.933919	0.802088	0.942399	0.700545	0.957205	0.973958	0.651909	0.930436	0.885833	0.872087	1.00941	0.686559	1.01603	1.06195	0.986489	1.10246	1.05428	0.919734	0.933611	1.02037	0.942102	1.05812	0.937857	0.886346	-0.174058	0.0867141	-0.0196249	0.140728	0.0762629	-0.120711	-0.0991061	0.0290933	-0.0860444	0.130212	0.885349
Q14152	Eukaryotic translation initiation factor 3 subunit A OS=Homo sapiens GN=EIF3A PE=1 SV=1 - [EIF3A_HUMAN]	197.586	26.7	1	36	36	82	1382	166.468	6.78564	0.954467	0.677678	0.925664	0.886316	0.855169	0.967979	0.642156	0.939252	0.973958	0.651909	0.930436	0.885833	0.872087	1.00941	0.686559	1.01603	0.979988	1.03953	0.994871	1.00055	0.980601	0.958953	0.935326	0.924432	0.997708	0.947139	0.949315	-0.0750413	-0.0291642	0.0559288	-0.00741911	0.000787612	-0.0282624	-0.0604682	-0.0964587	-0.113361	0.130212	0.885349
Q7Z2W4	Zinc finger CCCH-type antiviral protein 1 OS=Homo sapiens GN=ZC3HAV1 PE=1 SV=3 - [ZCCHV_HUMAN]	39.905	15.74	1	12	12	16	902	101.367	8.39697	0.841244	0.648796	0.863109	0.815733	0.998931	1.11886	0.674101	1.03916	0.973958	0.651909	0.930436	0.885833	0.872087	1.00941	0.686559	1.01603	0.863738	0.995224	0.92764	0.920866	1.14545	1.10843	0.981854	1.02276	0.924253	1.0656	1.15293	0.205303	-0.211335	-0.00690744	-0.108364	-0.118938	0.195913	0.148517	-0.0264196	0.0324741	0.130212	0.885349
P61254	60S ribosomal protein L26 OS=Homo sapiens GN=RPL26 PE=1 SV=1 - [RL26_HUMAN]	39.0909	31.72	1	6	6	16	145	17.2475	10.5503	1.0135	0.685985	1.01015	0.935558	0.90348	0.848253	0.637407	0.93963	0.973958	0.651909	0.930436	0.885833	0.872087	1.00941	0.686559	1.01603	1.0406	1.05227	1.08568	1.05613	1.036	0.840343	0.928409	0.924805	1.0542	0.926607	0.878965	-0.186123	0.0574202	0.0735061	0.118594	0.0787928	0.0510217	-0.250949	-0.107168	-0.11278	0.130212	0.885349
P55010	Eukaryotic translation initiation factor 5 OS=Homo sapiens GN=EIF5 PE=1 SV=2 - [IF5_HUMAN]	21.3027	17.63	1	6	6	10	431	49.1918	5.57959	1.01404	0.637883	1.00725	0.892106	0.774106	0.984283	0.650674	0.972231	0.973958	0.651909	0.930436	0.885833	0.872087	1.00941	0.686559	1.01603	1.04115	0.978485	1.08256	1.00708	0.887647	0.975104	0.947732	0.956891	1.02412	0.952311	0.929885	-0.104876	0.0581829	-0.0313786	0.114448	0.0101811	-0.171941	-0.0363718	-0.0774495	-0.0635734	0.130212	0.885349
J3KRY6	Mitochondrial thiamine pyrophosphate carrier (Fragment) OS=Homo sapiens GN=SLC25A19 PE=1 SV=1 - [J3KRY6_HUMAN]	3.84423	9.34	2	2	2	2	182	20.0505	9.45166	0.833584	0.620134	0.764237	0.768116	0.992802	0.984189	0.646644	1.1511	0.973958	0.651909	0.930436	0.885833	0.872087	1.00941	0.686559	1.01603	0.855872	0.951258	0.821375	0.867112	1.13842	0.975012	0.941862	1.13294	0.861492	1.05397	1.22343	0.290931	-0.224532	-0.0720907	-0.283888	-0.205709	0.187035	-0.0365083	-0.0864128	0.180069	0.130383	0.88478
Q86VP6	Cullin-associated NEDD8-dissociated protein 1 OS=Homo sapiens GN=CAND1 PE=1 SV=2 - [CAND1_HUMAN]	104.743	18.78	1	21	21	41	1230	136.289	5.78271	1.10013	0.682754	1.07931	1.02438	0.687318	0.895939	0.750399	0.891469	0.973958	0.651909	0.930436	0.885833	0.872087	1.00941	0.686559	1.01603	1.12954	1.04731	1.16	1.1564	0.788131	0.887585	1.09299	0.877403	1.14297	0.882494	0.772104	-0.373133	0.17574	0.066695	0.214124	0.209643	-0.343493	-0.172043	0.128275	-0.188688	0.130453	0.884545
P51148	Ras-related protein Rab-5C OS=Homo sapiens GN=RAB5C PE=1 SV=2 - [RAB5C_HUMAN]	50.3772	34.26	1	4	6	21	216	23.4678	8.41162	1.01651	0.667691	0.959909	0.873594	0.795099	1.00564	0.663564	0.972454	0.973958	0.651909	0.930436	0.885833	0.872087	1.00941	0.686559	1.01603	1.04369	1.02421	1.03168	0.986184	0.91172	0.996266	0.966507	0.95711	1.02794	0.961809	0.935664	-0.0959375	0.0616966	0.0345083	0.0449912	-0.0200709	-0.133338	-0.00539702	-0.0491479	-0.063243	0.130453	0.884545
Q96DV4	39S ribosomal protein L38, mitochondrial OS=Homo sapiens GN=MRPL38 PE=1 SV=2 - [RM38_HUMAN]	36.9954	15.26	1	7	7	18	380	44.5684	7.53271	0.98736	0.689526	0.93758	0.972147	0.798647	0.979935	0.630021	1.02318	0.973958	0.651909	0.930436	0.885833	0.872087	1.00941	0.686559	1.01603	1.01376	1.0577	1.00768	1.09744	0.915788	0.970797	0.91765	1.00703	1.03573	0.944224	0.911649	-0.133449	0.019716	0.0809333	0.0110344	0.13414	-0.126914	-0.042758	-0.123984	0.010112	0.130453	0.884545
F8VU51	YLP motif-containing protein 1 OS=Homo sapiens GN=YLPM1 PE=1 SV=1 - [F8VU51_HUMAN]	33.0601	6.53	1	2	9	13	1440	160.641	6.55127	0.984614	0.608984	0.869749	0.831051	0.922072	0.994217	0.707737	1.06445	0.973958	0.651909	0.930436	0.885833	0.872087	1.00941	0.686559	1.01603	1.01094	0.934154	0.934776	0.938159	1.05732	0.984946	1.03085	1.04765	0.936467	1.03925	1.10976	0.150242	0.0156988	-0.098268	-0.097308	-0.0920963	0.0804085	-0.0218837	0.0438291	0.0671607	0.130453	0.884545
Q14781	Chromobox protein homolog 2 OS=Homo sapiens GN=CBX2 PE=1 SV=2 - [CBX2_HUMAN]	18.9702	9.21	1	4	4	7	532	56.0461	10.0083	1.00696	0.619623	0.961364	0.862407	1.06108	1.11368	0.711561	1.18035	0.973958	0.651909	0.930436	0.885833	0.872087	1.00941	0.686559	1.01603	1.03389	0.950475	1.03324	0.973555	1.21672	1.1033	1.03642	1.16172	1.0034	1.13251	1.12867	0.174629	0.0480809	-0.0732797	0.0471756	-0.0386656	0.282993	0.14182	0.0516048	0.216265	0.130453	0.884545
Q15043	Zinc transporter ZIP14 OS=Homo sapiens GN=SLC39A14 PE=1 SV=3 - [S39AE_HUMAN]	17.337	6.91	6	3	3	7	492	54.1772	5.32568	0.824413	0.594943	0.846615	0.759694	0.870219	1.17635	0.629906	1.17039	0.973958	0.651909	0.930436	0.885833	0.872087	1.00941	0.686559	1.01603	0.846456	0.912616	0.909912	0.857605	0.997858	1.16538	0.917483	1.15192	0.883759	1.07489	1.21627	0.282463	-0.240493	-0.13192	-0.136201	-0.221615	-0.00309338	0.220797	-0.124247	0.20404	0.130453	0.884545
Q16851	UTP--glucose-1-phosphate uridylyltransferase OS=Homo sapiens GN=UGP2 PE=1 SV=5 - [UGPA_HUMAN]	332.896	36.02	1	16	16	127	508	56.9047	8.14795	1.13791	0.680962	1.10021	1.01175	0.638244	0.842939	0.749271	0.863871	0.973958	0.651909	0.930436	0.885833	0.872087	1.00941	0.686559	1.01603	1.16833	1.04457	1.18247	1.14214	0.731858	0.835079	1.09134	0.850241	1.15524	0.84266	0.729425	-0.455168	0.224452	0.0629036	0.2418	0.191743	-0.450365	-0.260016	0.126103	-0.234057	0.130595	0.884073
B4DGU4	Catenin beta-1 OS=Homo sapiens GN=CTNNB1 PE=1 SV=1 - [B4DGU4_HUMAN]	111.945	24.81	2	13	17	41	774	84.7119	5.92236	0.88641	0.597859	0.880364	0.835329	0.894035	1.0994	0.646104	1.08143	0.973958	0.651909	0.930436	0.885833	0.872087	1.00941	0.686559	1.01603	0.910111	0.917089	0.946184	0.942987	1.02517	1.08915	0.941076	1.06437	0.930038	1.04477	1.12336	0.167819	-0.135885	-0.124867	-0.0798071	-0.0846902	0.0358602	0.123196	-0.0876173	0.0899932	0.130595	0.884073
H3BQB1	Adenine phosphoribosyltransferase (Fragment) OS=Homo sapiens GN=APRT PE=1 SV=1 - [H3BQB1_HUMAN]	30.9349	36.42	2	7	7	13	162	17.5503	7.50342	1.11362	0.66171	1.05867	0.96671	0.68117	0.923266	0.718991	0.867074	0.973958	0.651909	0.930436	0.885833	0.872087	1.00941	0.686559	1.01603	1.1434	1.01503	1.13782	1.0913	0.781081	0.914657	1.04724	0.853393	1.11456	0.884025	0.793159	-0.334319	0.193324	0.0215287	0.186277	0.126049	-0.356456	-0.128697	0.0665911	-0.228718	0.130595	0.884073
P35251	Replication factor C subunit 1 OS=Homo sapiens GN=RFC1 PE=1 SV=4 - [RFC1_HUMAN]	60.0231	11.93	1	12	12	22	1148	128.175	9.36377	0.897197	0.623897	0.902993	0.863292	0.995708	1.09487	0.663739	1.11046	0.973958	0.651909	0.930436	0.885833	0.872087	1.00941	0.686559	1.01603	0.921186	0.95703	0.970505	0.974554	1.14175	1.08466	0.966762	1.09294	0.963768	1.0888	1.12973	0.175975	-0.118435	-0.0633635	-0.043192	-0.0371854	0.191251	0.117237	-0.0487675	0.128208	0.132363	0.878232
O95373	Importin-7 OS=Homo sapiens GN=IPO7 PE=1 SV=1 - [IPO7_HUMAN]	47.8664	9.34	1	9	9	16	1038	119.44	4.81787	0.993754	0.661119	1.03474	0.880494	0.740777	0.918647	0.688119	0.914286	0.973958	0.651909	0.930436	0.885833	0.872087	1.00941	0.686559	1.01603	1.02033	1.01413	1.1121	0.993973	0.84943	0.91008	1.00227	0.89986	1.01723	0.90497	0.889645	-0.168699	0.0290299	0.020239	0.153289	-0.00872175	-0.235433	-0.135934	0.00327406	-0.152228	0.132363	0.878232
P17174	Aspartate aminotransferase, cytoplasmic OS=Homo sapiens GN=GOT1 PE=1 SV=3 - [AATC_HUMAN]	26.6492	9.93	1	4	4	9	413	46.2185	7.00537	1.22502	0.689977	1.04409	1.02202	0.589036	0.786799	0.75776	0.831078	0.973958	0.651909	0.930436	0.885833	0.872087	1.00941	0.686559	1.01603	1.25777	1.05839	1.12215	1.15374	0.675432	0.779462	1.10371	0.817965	1.13794	0.798714	0.701892	-0.510679	0.330872	0.0818765	0.16626	0.206321	-0.566117	-0.359449	0.142358	-0.289889	0.132363	0.878232
B9EGQ5	Protein Wiz OS=Homo sapiens GN=WIZ PE=1 SV=1 - [B9EGQ5_HUMAN]	21.2851	5.53	2	4	4	9	832	88.9994	9.48096	0.838624	0.557613	0.864316	0.800599	0.813533	0.94385	0.644001	0.985212	0.973958	0.651909	0.930436	0.885833	0.872087	1.00941	0.686559	1.01603	0.861048	0.855354	0.928937	0.903781	0.932858	0.935049	0.938013	0.969667	0.882415	0.936531	1.06133	0.0858699	-0.215835	-0.225407	-0.106348	-0.145954	-0.100271	-0.0968863	-0.0923201	-0.0444384	0.132363	0.878232
E9PFK5	Nucleolar protein 14 OS=Homo sapiens GN=NOP14 PE=1 SV=1 - [E9PFK5_HUMAN]	20.382	9.64	2	8	8	9	788	88.8104	6.20166	0.825868	0.58811	0.827238	0.750544	1.03784	0.987349	1.0693	1.08512	0.973958	0.651909	0.930436	0.885833	0.872087	1.00941	0.686559	1.01603	0.84795	0.902135	0.889086	0.847275	1.19007	0.978142	1.55748	1.068	0.868518	1.12904	1.29996	0.378464	-0.237949	-0.148585	-0.169606	-0.239098	0.251047	-0.0318842	0.639218	0.0949136	0.132363	0.878232
H3BPC4	SUMO-conjugating enzyme UBC9 (Fragment) OS=Homo sapiens GN=UBE2I PE=1 SV=2 - [H3BPC4_HUMAN]	10.2709	31.43	4	2	2	3	70	7.99403	9.71533	1.04072	0.75065	1.00571	1.0416	0.733313	0.905329	0.710451	1.04472	0.973958	0.651909	0.930436	0.885833	0.872087	1.00941	0.686559	1.01603	1.06855	1.15146	1.0809	1.17584	0.840871	0.896887	1.0348	1.02824	1.11618	0.962562	0.86237	-0.213621	0.0956509	0.20347	0.112232	0.233697	-0.250043	-0.157002	0.0493517	0.0401724	0.13312	0.875758
Q15819	Ubiquitin-conjugating enzyme E2 variant 2 OS=Homo sapiens GN=UBE2V2 PE=1 SV=4 - [UB2V2_HUMAN]	19.8402	22.76	1	2	4	8	145	16.3522	8.08936	1.08172	0.733392	1.20882	0.987746	0.672592	0.906206	0.763367	0.89223	0.973958	0.651909	0.930436	0.885833	0.872087	1.00941	0.686559	1.01603	1.11064	1.12499	1.29919	1.11505	0.771245	0.897756	1.11187	0.878152	1.12002	0.887954	0.792803	-0.334967	0.151389	0.169914	0.377617	0.157105	-0.374739	-0.155605	0.152993	-0.187457	0.133868	0.873323
E9PGF6	Pleckstrin homology-like domain family B member 2 OS=Homo sapiens GN=PHLDB2 PE=1 SV=1 - [E9PGF6_HUMAN]	2.42926	2.69	3	2	2	2	744	86.5935	6.17627	0.899243	0.461334	0.702092	0.621254	0.860955	0.967733	0.611049	0.923095	0.973958	0.651909	0.930436	0.885833	0.872087	1.00941	0.686559	1.01603	0.923287	0.707666	0.754584	0.701323	0.987235	0.958709	0.890017	0.90853	0.731125	0.933619	1.27696	0.352716	-0.115149	-0.498859	-0.406246	-0.51185	-0.0185338	-0.0608353	-0.168096	-0.138394	0.133927	0.87313
P22314	Ubiquitin-like modifier-activating enzyme 1 OS=Homo sapiens GN=UBA1 PE=1 SV=3 - [UBA1_HUMAN]	119.866	20.13	1	19	19	48	1058	117.774	5.75732	1.1528	0.729508	1.12222	1.04337	0.678019	0.873729	0.794923	0.888393	0.973958	0.651909	0.930436	0.885833	0.872087	1.00941	0.686559	1.01603	1.18362	1.11903	1.20613	1.17784	0.777467	0.865582	1.15784	0.874375	1.18073	0.869979	0.736814	-0.440627	0.243205	0.162253	0.270383	0.236145	-0.363146	-0.208258	0.211432	-0.193675	0.133962	0.873019
P52789	Hexokinase-2 OS=Homo sapiens GN=HK2 PE=1 SV=2 - [HXK2_HUMAN]	91.97	26.72	1	19	23	38	917	102.313	6.04932	1.04174	0.734584	1.04444	1.00212	0.648058	0.941646	0.710407	0.942297	0.973958	0.651909	0.930436	0.885833	0.872087	1.00941	0.686559	1.01603	1.0696	1.12682	1.12253	1.13127	0.743112	0.932866	1.03473	0.927429	1.12467	0.930147	0.827037	-0.273976	0.0970659	0.172255	0.166754	0.177947	-0.428348	-0.100259	0.0492613	-0.108691	0.133962	0.873019
P23786	Carnitine O-palmitoyltransferase 2, mitochondrial OS=Homo sapiens GN=CPT2 PE=1 SV=2 - [CPT2_HUMAN]	61.9181	15.05	1	11	11	21	658	73.7304	8.17725	1.018	0.669918	0.89697	0.931653	0.808406	0.974829	0.588805	0.973229	0.973958	0.651909	0.930436	0.885833	0.872087	1.00941	0.686559	1.01603	1.04522	1.02762	0.964032	1.05173	0.926978	0.965739	0.857618	0.957873	1.03642	0.942426	0.909308	-0.13716	0.0638042	0.0393126	-0.0528472	0.0727581	-0.109393	-0.0502951	-0.221593	-0.0620936	0.133962	0.873019
Q15942	Zyxin OS=Homo sapiens GN=ZYX PE=1 SV=1 - [ZYX_HUMAN]	26.5881	14.34	1	6	6	11	572	61.2382	6.66846	1.00818	0.666847	0.938157	0.873785	0.761577	0.962775	0.66242	0.973886	0.973958	0.651909	0.930436	0.885833	0.872087	1.00941	0.686559	1.01603	1.03513	1.02291	1.0083	0.986399	0.873281	0.953797	0.964841	0.95852	1.01561	0.956158	0.941466	-0.0870194	0.049815	0.0326844	0.0119223	-0.0197565	-0.195482	-0.0682463	-0.0516366	-0.06112	0.133962	0.873019
A0A0A0MR25	Fibroblast growth factor receptor OS=Homo sapiens GN=FGFR2 PE=1 SV=1 - [A0A0A0MR25_HUMAN]	20.0862	4.63	2	2	4	9	821	92.0119	5.88428	0.945692	0.736963	0.962506	0.873516	0.78706	0.947409	0.599214	0.965478	0.973958	0.651909	0.930436	0.885833	0.872087	1.00941	0.686559	1.01603	0.970979	1.13047	1.03447	0.986096	0.902502	0.938574	0.872779	0.950245	1.01028	0.920538	0.91117	-0.134208	-0.0424886	0.17692	0.048888	-0.0201995	-0.147998	-0.0914569	-0.196311	-0.0736291	0.133962	0.873019
A0A0D9SFL2	Bifunctional polynucleotide phosphatase/kinase OS=Homo sapiens GN=PNKP PE=1 SV=1 - [A0A0D9SFL2_HUMAN]	17.5957	9.9	3	5	5	7	485	53.0863	8.33838	1.01621	0.788803	0.923954	0.93555	0.619423	0.992865	0.62061	0.769718	0.973958	0.651909	0.930436	0.885833	0.872087	1.00941	0.686559	1.01603	1.04338	1.20999	0.993034	1.05612	0.710277	0.983606	0.903942	0.757574	1.04975	0.830758	0.791385	-0.337548	0.0612638	0.274993	-0.0100854	0.0787804	-0.493547	-0.0238472	-0.145697	-0.400542	0.133962	0.873019
C9J0I9	Nuclear-interacting partner of ALK OS=Homo sapiens GN=ZC3HC1 PE=1 SV=1 - [C9J0I9_HUMAN]	13.2944	8.71	2	4	4	6	459	50.5299	5.8208	0.94007	0.696843	0.961539	0.912297	0.954682	1.08605	0.751343	1.15627	0.973958	0.651909	0.930436	0.885833	0.872087	1.00941	0.686559	1.01603	0.965206	1.06893	1.03343	1.02988	1.09471	1.07592	1.09436	1.13803	1.03165	1.09454	1.06095	0.0853617	-0.0510912	0.0961622	0.0474386	0.0424701	0.130548	0.105574	0.130088	0.186534	0.133962	0.873019
P19022	Cadherin-2 OS=Homo sapiens GN=CDH2 PE=1 SV=4 - [CADH2_HUMAN]	2.40929	3.64	1	2	2	3	906	99.7473	4.80518	0.791915	0.57569	0.954297	0.938949	0.897998	1.2778	0.828082	1.30922	0.973958	0.651909	0.930436	0.885833	0.872087	1.00941	0.686559	1.01603	0.813089	0.883083	1.02564	1.05996	1.02971	1.26588	1.20613	1.28856	0.954364	1.23601	1.29511	0.373078	-0.298514	-0.179379	0.0365313	0.0840123	0.0422413	0.340144	0.270391	0.365763	0.133962	0.873019
O94874	E3 UFM1-protein ligase 1 OS=Homo sapiens GN=UFL1 PE=1 SV=2 - [UFL1_HUMAN]	96.6897	19.77	1	15	16	37	794	89.5398	6.78564	0.971157	0.705636	0.918961	0.899892	0.838726	0.951924	0.64209	0.992495	0.973958	0.651909	0.930436	0.885833	0.872087	1.00941	0.686559	1.01603	0.997124	1.08241	0.987667	1.01587	0.961746	0.943047	0.935229	0.976835	1.0065	0.952397	0.946248	-0.0797097	-0.00415481	0.114252	-0.0179034	0.0227184	-0.0562716	-0.0845981	-0.0966086	-0.0338137	0.134002	0.872887
H3BMU1	IST1 homolog (Fragment) OS=Homo sapiens GN=IST1 PE=1 SV=1 - [H3BMU1_HUMAN]	34.7631	11.65	4	3	3	13	206	23.3605	6.60986	1.08535	0.680966	1.09071	1.03281	0.682947	0.891123	0.745998	0.918416	0.973958	0.651909	0.930436	0.885833	0.872087	1.00941	0.686559	1.01603	1.11437	1.04457	1.17226	1.16592	0.783118	0.882813	1.08658	0.903925	1.14015	0.893369	0.783555	-0.351893	0.156232	0.0629113	0.229294	0.221474	-0.352698	-0.17982	0.119788	-0.145724	0.134185	0.872296
P19174	1-phosphatidylinositol 4,5-bisphosphate phosphodiesterase gamma-1 OS=Homo sapiens GN=PLCG1 PE=1 SV=1 - [PLCG1_HUMAN]	13.9259	3.72	1	4	4	5	1290	148.438	6.04932	1.1777	0.728123	1.20927	0.98634	0.709165	0.934448	0.773695	0.958234	0.973958	0.651909	0.930436	0.885833	0.872087	1.00941	0.686559	1.01603	1.20919	1.11691	1.29968	1.11346	0.813182	0.925734	1.12692	0.943114	1.16305	0.934424	0.803427	-0.31576	0.274037	0.15951	0.37816	0.15505	-0.29835	-0.11133	0.172381	-0.0844955	0.134429	0.871507
O00483	Cytochrome c oxidase subunit NDUFA4 OS=Homo sapiens GN=NDUFA4 PE=1 SV=1 - [NDUA4_HUMAN]	46.4146	55.56	1	5	5	20	81	9.36391	9.37842	1.01885	0.748288	0.90117	0.912356	0.80908	0.960743	0.550293	0.925309	0.973958	0.651909	0.930436	0.885833	0.872087	1.00941	0.686559	1.01603	1.04609	1.14784	0.968545	1.02994	0.927751	0.951785	0.801523	0.910709	1.03802	0.91923	0.885563	-0.175333	0.0650113	0.198922	-0.0461083	0.0425629	-0.10819	-0.0712931	-0.319184	-0.134938	0.134695	0.870649
P09960	Leukotriene A-4 hydrolase OS=Homo sapiens GN=LTA4H PE=1 SV=2 - [LKHA4_HUMAN]	78.0353	18.99	1	12	12	30	611	69.2412	6.17627	1.16635	0.720369	1.16947	1.06067	0.610459	0.868603	0.763012	0.945482	0.973958	0.651909	0.930436	0.885833	0.872087	1.00941	0.686559	1.01603	1.19753	1.10501	1.25691	1.19737	0.699998	0.860503	1.11136	0.930564	1.19745	0.895534	0.747865	-0.41915	0.260066	0.144064	0.329879	0.259874	-0.514577	-0.216747	0.152322	-0.103822	0.134832	0.870207
P39019	40S ribosomal protein S19 OS=Homo sapiens GN=RPS19 PE=1 SV=2 - [RS19_HUMAN]	73.0795	39.31	1	6	6	28	145	16.0505	10.3159	0.987019	0.676959	1.00173	0.908164	0.896943	0.916215	0.643347	0.946143	0.973958	0.651909	0.930436	0.885833	0.872087	1.00941	0.686559	1.01603	1.01341	1.03843	1.07662	1.02521	1.0285	0.907671	0.937061	0.931215	1.03182	0.934138	0.905332	-0.143481	0.019218	0.0543979	0.106513	0.0359193	0.040544	-0.139758	-0.0937856	-0.102814	0.134832	0.870207
O00186	Syntaxin-binding protein 3 OS=Homo sapiens GN=STXBP3 PE=1 SV=2 - [STXB3_HUMAN]	16.6337	9.8	1	6	6	7	592	67.7208	7.79639	0.892817	0.590617	0.867341	0.756348	0.909982	1.031	0.664403	0.945692	0.973958	0.651909	0.930436	0.885833	0.872087	1.00941	0.686559	1.01603	0.916689	0.90598	0.932187	0.853827	1.04345	1.02138	0.967729	0.930771	0.911335	0.994557	1.09132	0.126072	-0.125495	-0.142449	-0.101308	-0.227984	0.0613668	0.0305255	-0.0473251	-0.103503	0.134832	0.870207
Q96PY5	Formin-like protein 2 OS=Homo sapiens GN=FMNL2 PE=1 SV=3 - [FMNL2_HUMAN]	20.0695	5.06	2	5	5	8	1086	123.243	7.40088	0.996038	0.717422	0.975551	0.956466	0.86975	1.03079	0.692696	1.0335	0.973958	0.651909	0.930436	0.885833	0.872087	1.00941	0.686559	1.01603	1.02267	1.10049	1.04849	1.07974	0.997321	1.02118	1.00894	1.0172	1.06411	1.01307	0.952032	-0.0709182	0.0323415	0.138151	0.0683105	0.110679	-0.00387076	0.0302333	0.0128395	0.0246006	0.135035	0.869554
K7ELH8	Probable C-mannosyltransferase DPY19L3 OS=Homo sapiens GN=DPY19L3 PE=1 SV=1 - [K7ELH8_HUMAN]	6.77367	2.33	2	2	2	3	688	79.4587	8.71924	1.05304	0.627227	0.88598	0.78417	0.997074	1.05812	0.757608	1.13342	0.973958	0.651909	0.930436	0.885833	0.872087	1.00941	0.686559	1.01603	1.08119	0.962139	0.952221	0.885235	1.14332	1.04825	1.10349	1.11554	0.95718	1.10951	1.15915	0.213063	0.112623	-0.0556826	-0.0706323	-0.175867	0.193229	0.0679822	0.142067	0.157739	0.135607	0.867718
Q15050	Ribosome biogenesis regulatory protein homolog OS=Homo sapiens GN=RRS1 PE=1 SV=2 - [RRS1_HUMAN]	9.15073	14.79	1	4	4	5	365	41.1682	10.6968	0.903074	0.615695	0.891167	0.834359	1.00506	1.09139	1.01995	1.08075	0.973958	0.651909	0.930436	0.885833	0.872087	1.00941	0.686559	1.01603	0.927221	0.944448	0.957795	0.941892	1.15248	1.08122	1.4856	1.06369	0.94317	1.11685	1.18414	0.243843	-0.109015	-0.0824564	-0.0622112	-0.086366	0.20474	0.112656	0.571049	0.0890818	0.135842	0.866965
P09972	Fructose-bisphosphate aldolase C OS=Homo sapiens GN=ALDOC PE=1 SV=2 - [ALDOC_HUMAN]	59.9199	37.09	1	6	9	21	364	39.4312	6.87354	1.15025	0.668523	1.01734	1.00641	0.625608	0.936969	0.695759	0.900856	0.973958	0.651909	0.930436	0.885833	0.872087	1.00941	0.686559	1.01603	1.18101	1.02548	1.0934	1.13612	0.717369	0.928232	1.0134	0.886642	1.11476	0.907437	0.814021	-0.296862	0.240016	0.0363056	0.128818	0.184116	-0.479212	-0.107442	0.0192039	-0.173576	0.13657	0.864644
Q08211	ATP-dependent RNA helicase A OS=Homo sapiens GN=DHX9 PE=1 SV=4 - [DHX9_HUMAN]	232.753	23.15	1	28	28	94	1270	140.869	6.84424	0.960432	0.640745	0.895473	0.854789	0.98831	0.992326	0.776724	1.07412	0.973958	0.651909	0.930436	0.885833	0.872087	1.00941	0.686559	1.01603	0.986112	0.982874	0.962423	0.964955	1.13327	0.983073	1.13133	1.05717	0.973915	1.09425	1.12356	0.168073	-0.0201764	-0.024921	-0.0552571	-0.0514661	0.180492	-0.0246298	0.178019	0.0802048	0.136786	0.863959
Q13884	Beta-1-syntrophin OS=Homo sapiens GN=SNTB1 PE=1 SV=3 - [SNTB1_HUMAN]	7.34462	7.06	1	3	3	3	538	58.0251	8.63135	1.02249	0.629039	0.936898	0.912372	0.917571	1.08647	0.805974	1.13691	0.973958	0.651909	0.930436	0.885833	0.872087	1.00941	0.686559	1.01603	1.04983	0.964918	1.00694	1.02996	1.05216	1.07634	1.17393	1.11897	1.01845	1.09766	1.07777	0.108048	0.0701601	-0.0515218	0.00998445	0.0425886	0.0733478	0.106138	0.23135	0.162172	0.136786	0.863959
Q8N4Q1	Mitochondrial intermembrane space import and assembly protein 40 OS=Homo sapiens GN=CHCHD4 PE=1 SV=1 - [MIA40_HUMAN]	2.00038	22.54	1	2	2	2	142	15.9861	4.31006	0.976018	0.640516	0.892839	0.953079	0.786375	0.96763	0.564458	0.90595	0.973958	0.651909	0.930436	0.885833	0.872087	1.00941	0.686559	1.01603	1.00212	0.982522	0.959592	1.07591	0.901717	0.958607	0.822156	0.891655	0.992319	0.896686	0.903627	-0.146201	0.00304853	-0.0254378	-0.0595074	0.105562	-0.149254	-0.0609887	-0.282516	-0.165442	0.136803	0.863905
P08238	Heat shock protein HSP 90-beta OS=Homo sapiens GN=HSP90AB1 PE=1 SV=4 - [HS90B_HUMAN]	828.625	43.78	1	18	33	319	724	83.2121	5.03369	1.11017	0.667328	1.14759	0.997776	0.662637	0.894533	0.731235	0.907264	0.973958	0.651909	0.930436	0.885833	0.872087	1.00941	0.686559	1.01603	1.13985	1.02365	1.23339	1.12637	0.759829	0.886192	1.06507	0.892949	1.13311	0.88957	0.785069	-0.349109	0.188846	0.0337246	0.302633	0.171683	-0.396253	-0.174309	0.0909513	-0.16335	0.136822	0.863845
H3BVD9	Kunitz-type protease inhibitor 1 (Fragment) OS=Homo sapiens GN=SPINT1 PE=1 SV=1 - [H3BVD9_HUMAN]	43.6172	16.74	2	8	8	16	472	52.3401	5.52881	1.00711	0.587597	0.855788	0.843156	0.912513	1.07338	0.693283	1.12081	0.973958	0.651909	0.930436	0.885833	0.872087	1.00941	0.686559	1.01603	1.03404	0.901348	0.919771	0.951823	1.04636	1.06337	1.00979	1.10313	0.935797	1.05486	1.12723	0.172788	0.0482858	-0.149843	-0.120653	-0.0712352	0.0653729	0.0886443	0.0140609	0.1416	0.136822	0.863845
O60911	Cathepsin L2 OS=Homo sapiens GN=CTSV PE=1 SV=2 - [CATL2_HUMAN]	33.1563	15.87	1	5	5	16	334	37.3051	8.76318	1.05975	0.682056	1.01494	0.947827	0.810252	0.843276	0.722701	0.962497	0.973958	0.651909	0.930436	0.885833	0.872087	1.00941	0.686559	1.01603	1.08808	1.04624	1.09082	1.06998	0.929095	0.835413	1.05264	0.947311	1.07903	0.938203	0.869484	-0.201769	0.121791	0.0652181	0.12541	0.0975891	-0.106101	-0.259439	0.0740159	-0.0780907	0.137412	0.861974
Q9NVP1	ATP-dependent RNA helicase DDX18 OS=Homo sapiens GN=DDX18 PE=1 SV=2 - [DDX18_HUMAN]	100.897	26.72	1	17	17	40	670	75.3594	9.49561	0.931516	0.595504	0.841594	0.84911	0.960563	0.993132	0.874799	1.07214	0.973958	0.651909	0.930436	0.885833	0.872087	1.00941	0.686559	1.01603	0.956423	0.913477	0.904516	0.958544	1.10145	0.983871	1.27418	1.05522	0.93495	1.07834	1.15337	0.205849	-0.0642795	-0.130559	-0.144783	-0.061083	0.139409	-0.0234592	0.349569	0.0775487	0.137945	0.860295
O15173	Membrane-associated progesterone receptor component 2 OS=Homo sapiens GN=PGRMC2 PE=1 SV=1 - [PGRC2_HUMAN]	33.3675	26.91	1	5	6	12	223	23.8037	4.88135	0.934522	0.612318	0.871158	0.798996	0.86365	1.04587	0.661737	0.991259	0.973958	0.651909	0.930436	0.885833	0.872087	1.00941	0.686559	1.01603	0.959509	0.939268	0.93629	0.901972	0.990326	1.03612	0.963846	0.975619	0.937779	0.982972	1.04819	0.0679026	-0.0596314	-0.0903906	-0.0949724	-0.148846	-0.0140245	0.0511882	-0.0531247	-0.0356104	0.137945	0.860295
Q92485	Acid sphingomyelinase-like phosphodiesterase 3b OS=Homo sapiens GN=SMPDL3B PE=1 SV=2 - [ASM3B_HUMAN]	29.9375	8.79	1	4	4	10	455	50.7812	5.64307	0.926004	0.699506	0.915246	0.875372	0.94837	1.11981	0.740365	1.06683	0.973958	0.651909	0.930436	0.885833	0.872087	1.00941	0.686559	1.01603	0.950764	1.07301	0.983674	0.988192	1.08747	1.10937	1.07837	1.05	0.985933	1.08292	1.09837	0.135367	-0.0728411	0.101665	-0.0237476	-0.0171374	0.120978	0.149736	0.108854	0.0703879	0.137945	0.860295
Q15007	Pre-mRNA-splicing regulator WTAP OS=Homo sapiens GN=WTAP PE=1 SV=2 - [FL2D_HUMAN]	25.7444	23.74	1	7	7	10	396	44.2167	5.18604	0.894351	0.666031	0.833565	0.848063	0.918011	1.03457	0.692634	1.10114	0.973958	0.651909	0.930436	0.885833	0.872087	1.00941	0.686559	1.01603	0.918264	1.02166	0.895886	0.957362	1.05266	1.02492	1.00885	1.08377	0.937813	1.03879	1.10767	0.147532	-0.123018	0.0309173	-0.158613	-0.0628631	0.0740391	0.0355123	0.0127106	0.116059	0.137945	0.860295
P20585	DNA mismatch repair protein Msh3 OS=Homo sapiens GN=MSH3 PE=1 SV=4 - [MSH3_HUMAN]	12.7153	1.93	1	2	2	6	1137	127.332	8.01611	0.938732	0.559649	0.876945	0.780375	0.830252	1.02647	0.691241	1.02959	0.973958	0.651909	0.930436	0.885833	0.872087	1.00941	0.686559	1.01603	0.963832	0.858477	0.94251	0.880951	0.952029	1.0169	1.00682	1.01335	0.91173	1.01008	1.10788	0.147796	-0.0531464	-0.220149	-0.0854201	-0.182867	-0.0709226	0.0241721	0.00980495	0.0191294	0.137945	0.860295
O43809	Cleavage and polyadenylation specificity factor subunit 5 OS=Homo sapiens GN=NUDT21 PE=1 SV=1 - [CPSF5_HUMAN]	43.0996	40.97	1	10	10	17	227	26.2107	8.82178	0.795792	0.53011	0.771073	0.748841	0.944758	1.10539	0.564032	1.17098	0.973958	0.651909	0.930436	0.885833	0.872087	1.00941	0.686559	1.01603	0.81707	0.813166	0.828722	0.845353	1.08333	1.09508	0.821535	1.1525	0.822896	1.0892	1.32362	0.404492	-0.291468	-0.298379	-0.27104	-0.242375	0.115473	0.131035	-0.283607	0.204772	0.137999	0.860123
P22033	Methylmalonyl-CoA mutase, mitochondrial OS=Homo sapiens GN=MUT PE=1 SV=4 - [MUTA_HUMAN]	51.3943	12.67	1	10	10	26	750	83.0818	6.93213	0.933327	0.620724	0.870984	0.893337	0.896978	1.10365	0.676586	1.101	0.973958	0.651909	0.930436	0.885833	0.872087	1.00941	0.686559	1.01603	0.958283	0.952163	0.936103	1.00847	1.02854	1.09336	0.985474	1.08362	0.955223	1.05608	1.10559	0.144813	-0.0614769	-0.070719	-0.0952612	0.01217	0.0406008	0.128766	-0.0211106	0.115863	0.13811	0.859776
A0A067XG54	Phospholipid-transporting ATPase OS=Homo sapiens GN=ATP11C PE=1 SV=1 - [A0A067XG54_HUMAN]	33.695	9.52	2	9	9	17	1113	127.599	6.62451	0.905796	0.711052	0.923645	0.901946	0.973489	1.16916	0.740202	1.1392	0.973958	0.651909	0.930436	0.885833	0.872087	1.00941	0.686559	1.01603	0.930015	1.09072	0.992701	1.01819	1.11628	1.15826	1.07813	1.12123	1.00545	1.11875	1.11269	0.154053	-0.104674	0.125284	-0.0105688	0.0260075	0.158693	0.211956	0.108535	0.165076	0.13811	0.859776
A0A0A0MQY7	VWFA and cache domain-containing protein 1 OS=Homo sapiens GN=CACHD1 PE=1 SV=1 - [A0A0A0MQY7_HUMAN]	13.702	2.53	2	3	3	5	1223	136.624	6.55127	0.984925	0.761985	0.916166	0.888839	0.539162	0.889032	0.598692	0.855299	0.973958	0.651909	0.930436	0.885833	0.872087	1.00941	0.686559	1.01603	1.01126	1.16885	0.984663	1.00339	0.618243	0.880742	0.872018	0.841804	1.00733	0.856911	0.850678	-0.233315	0.016154	0.225092	-0.0222985	0.00488721	-0.693754	-0.183208	-0.197571	-0.248444	0.13811	0.859776
P11387	DNA topoisomerase 1 OS=Homo sapiens GN=TOP1 PE=1 SV=2 - [TOP1_HUMAN]	134.876	20	1	16	16	66	765	90.6689	9.30518	0.863961	0.59592	0.876836	0.882367	0.946249	1.04876	0.65694	1.13756	0.973958	0.651909	0.930436	0.885833	0.872087	1.00941	0.686559	1.01603	0.887062	0.914115	0.942392	0.996088	1.08504	1.03898	0.956859	1.11961	0.928254	1.06201	1.1441	0.194209	-0.172893	-0.129553	-0.0856001	-0.0056555	0.117748	0.0551742	-0.0636224	0.162996	0.138232	0.859391
P50336	Protoporphyrinogen oxidase OS=Homo sapiens GN=PPOX PE=1 SV=1 - [PPOX_HUMAN]	9.28125	5.66	1	2	3	3	477	50.7337	8.1626	1.22931	0.707406	1.10619	0.966292	0.858603	0.969271	0.74028	1.05623	0.973958	0.651909	0.930436	0.885833	0.872087	1.00941	0.686559	1.01603	1.26218	1.08513	1.18889	1.09083	0.984539	0.960233	1.07825	1.03956	1.13986	1.01205	0.887873	-0.171575	0.335913	0.117868	0.249615	0.125425	-0.0224802	-0.0585443	0.108688	0.055975	0.13841	0.858833
Q9BRT6	Protein LLP homolog OS=Homo sapiens GN=LLPH PE=1 SV=1 - [LLPH_HUMAN]	10.5214	29.46	1	3	3	5	129	15.2154	10.3745	0.919387	0.613632	0.862505	0.780294	0.950289	0.951646	0.817217	1.09861	0.973958	0.651909	0.930436	0.885833	0.872087	1.00941	0.686559	1.01603	0.94397	0.941284	0.926991	0.88086	1.08967	0.942772	1.19031	1.08128	0.934137	1.08548	1.16201	0.216621	-0.083187	-0.0872985	-0.109374	-0.183016	0.123895	-0.0850198	0.251336	0.112737	0.138573	0.85832
Q9UBQ0	Vacuolar protein sorting-associated protein 29 OS=Homo sapiens GN=VPS29 PE=1 SV=1 - [VPS29_HUMAN]	12.1317	19.23	2	4	4	5	182	20.4927	6.78564	1.05674	0.608803	0.991455	0.884526	0.738309	0.981345	0.574539	0.909782	0.973958	0.651909	0.930436	0.885833	0.872087	1.00941	0.686559	1.01603	1.08499	0.933877	1.06558	0.998524	0.846601	0.972194	0.836839	0.895427	1.03205	0.871014	0.843963	-0.244749	0.117685	-0.0986949	0.0916403	-0.00213036	-0.240247	-0.0406841	-0.256978	-0.159352	0.13923	0.856266
F8VZJ2	Nascent polypeptide-associated complex subunit alpha OS=Homo sapiens GN=NACA PE=1 SV=1 - [F8VZJ2_HUMAN]	56.779	36.03	5	4	4	21	136	15.0068	4.90674	1.10113	0.651659	1.11774	0.993331	0.851672	0.951223	0.713521	0.971908	0.973958	0.651909	0.930436	0.885833	0.872087	1.00941	0.686559	1.01603	1.13057	0.999615	1.20131	1.12135	0.976591	0.942352	1.03927	0.956573	1.12596	0.966582	0.85845	-0.220193	0.17705	-0.000554959	0.264612	0.16524	-0.0341742	-0.0856615	0.0555714	-0.0640528	0.139244	0.856223
Q9BY44	Eukaryotic translation initiation factor 2A OS=Homo sapiens GN=EIF2A PE=1 SV=3 - [EIF2A_HUMAN]	46.7843	21.54	1	10	10	19	585	64.9492	8.86572	0.984855	0.719955	1.03434	0.950034	0.866618	1.01829	0.707862	1.02009	0.973958	0.651909	0.930436	0.885833	0.872087	1.00941	0.686559	1.01603	1.01119	1.10438	1.11168	1.07248	0.993729	1.00879	1.03103	1.004	1.08843	1.0064	0.924633	-0.113048	0.0160524	0.143235	0.152735	0.100945	-0.00907524	0.0126293	0.0440841	0.00575677	0.139244	0.856223
P09001	39S ribosomal protein L3, mitochondrial OS=Homo sapiens GN=MRPL3 PE=1 SV=1 - [RM03_HUMAN]	33.3103	11.49	3	4	4	12	348	38.6081	9.48096	0.905745	0.655793	0.825037	0.808902	0.916237	1.04261	0.678295	1.0204	0.973958	0.651909	0.930436	0.885833	0.872087	1.00941	0.686559	1.01603	0.929963	1.00596	0.886721	0.913154	1.05063	1.03289	0.987964	1.0043	0.921559	1.01859	1.10529	0.14443	-0.104755	0.00856805	-0.173448	-0.131069	0.0712494	0.0466858	-0.0174696	0.00618638	0.139244	0.856223
Q7RTV0	PHD finger-like domain-containing protein 5A OS=Homo sapiens GN=PHF5A PE=1 SV=1 - [PHF5A_HUMAN]	31.1625	53.64	1	5	5	13	110	12.397	8.41162	0.899418	0.568373	0.819507	0.761085	1.07752	0.976673	0.685545	1.02651	0.973958	0.651909	0.930436	0.885833	0.872087	1.00941	0.686559	1.01603	0.923467	0.87186	0.880777	0.859175	1.23557	0.967566	0.998523	1.01031	0.876318	1.00442	1.14618	0.196832	-0.114868	-0.197832	-0.183151	-0.218976	0.305173	-0.0475686	-0.00213232	0.014801	0.139244	0.856223
A0A140T9S0	Antigen peptide transporter 2 OS=Homo sapiens GN=TAP2 PE=1 SV=1 - [A0A140T9S0_HUMAN]	19.4662	5.36	6	4	4	8	653	72.0008	7.84033	0.93928	0.633514	0.784989	0.854556	0.94211	1.08133	0.678315	1.09446	0.973958	0.651909	0.930436	0.885833	0.872087	1.00941	0.686559	1.01603	0.964395	0.971783	0.843679	0.964692	1.08029	1.07125	0.987992	1.07719	0.964544	1.07422	1.11371	0.155374	-0.0523039	-0.041294	-0.245234	-0.0518593	0.111424	0.099297	-0.017429	0.107278	0.139244	0.856223
Q9NPF5	DNA methyltransferase 1-associated protein 1 OS=Homo sapiens GN=DMAP1 PE=1 SV=1 - [DMAP1_HUMAN]	15.4372	10.28	1	4	4	5	467	52.9598	9.49561	1.10404	0.709946	0.985965	0.896068	0.876998	0.952081	0.702393	0.941932	0.973958	0.651909	0.930436	0.885833	0.872087	1.00941	0.686559	1.01603	1.13356	1.08903	1.05968	1.01156	1.00563	0.943203	1.02306	0.92707	1.07435	0.974417	0.906981	-0.140856	0.180862	0.123037	0.0836299	0.0165749	0.00810233	-0.0843602	0.0328948	-0.109249	0.139244	0.856223
P08648	Integrin alpha-5 OS=Homo sapiens GN=ITGA5 PE=1 SV=2 - [ITA5_HUMAN]	5.19179	4	2	4	4	6	1049	114.465	5.77002	0.860541	0.650676	0.830358	0.856146	0.920538	1.20626	0.671929	1.14096	0.973958	0.651909	0.930436	0.885833	0.872087	1.00941	0.686559	1.01603	0.883551	0.998108	0.89244	0.966487	1.05556	1.19501	0.978692	1.12296	0.929464	1.08926	1.17192	0.228876	-0.178615	-0.00273236	-0.164173	-0.0491771	0.0780051	0.257028	-0.0310738	0.167306	0.139244	0.856223
G3V1U3	Methionine aminopeptidase OS=Homo sapiens GN=METAP2 PE=1 SV=1 - [G3V1U3_HUMAN]	4.54287	4.27	4	2	2	2	328	35.9686	5.2749	1.04165	0.633106	1.01497	0.942226	0.816333	0.849416	0.694546	0.872678	0.973958	0.651909	0.930436	0.885833	0.872087	1.00941	0.686559	1.01603	1.0695	0.971156	1.09085	1.06366	0.936068	0.841495	1.01163	0.858909	1.06658	0.897489	0.841464	-0.249027	0.0969348	-0.0422246	0.125458	0.0890386	-0.0953144	-0.248974	0.016686	-0.219423	0.139244	0.856223
A0A087WV20	Alstrom syndrome protein 1 OS=Homo sapiens GN=ALMS1 PE=1 SV=1 - [A0A087WV20_HUMAN]	14.0305	1.71	4	6	6	9	3859	424.974	5.98584	0.978777	0.656289	1.12089	0.977472	0.786772	0.999532	0.646539	0.943057	0.973958	0.651909	0.930436	0.885833	0.872087	1.00941	0.686559	1.01603	1.00495	1.00672	1.2047	1.10345	0.902171	0.990212	0.941709	0.928178	1.05508	0.934943	0.886132	-0.174407	0.00712039	0.00966009	0.268671	0.142021	-0.148527	-0.0141912	-0.0866466	-0.107527	0.139443	0.855605
P20020	Plasma membrane calcium-transporting ATPase 1 OS=Homo sapiens GN=ATP2B1 PE=1 SV=3 - [AT2B1_HUMAN]	57.4025	10.17	1	7	13	20	1258	138.668	6.03662	0.861618	0.625169	0.818105	0.80515	0.851166	1.10171	0.648353	1.08007	0.973958	0.651909	0.930436	0.885833	0.872087	1.00941	0.686559	1.01603	0.884656	0.958981	0.87927	0.908919	0.976011	1.09144	0.944352	1.06303	0.896788	1.01952	1.13686	0.185055	-0.176811	-0.0604256	-0.185622	-0.137776	-0.0350304	0.126232	-0.0826037	0.0881867	0.139687	0.854843
P61163	Alpha-centractin OS=Homo sapiens GN=ACTR1A PE=1 SV=1 - [ACTZ_HUMAN]	42.8006	11.17	1	3	4	15	376	42.5869	6.63916	0.983922	0.650618	0.917494	0.89778	0.78131	0.996936	0.621504	0.97492	0.973958	0.651909	0.930436	0.885833	0.872087	1.00941	0.686559	1.01603	1.01023	0.998019	0.98609	1.01349	0.895909	0.98764	0.905245	0.959537	1.00413	0.932391	0.928561	-0.106932	0.0146849	-0.00286035	-0.020209	0.019327	-0.158576	-0.0179428	-0.143619	-0.0595895	0.141056	0.850608
Q9Y277	Voltage-dependent anion-selective channel protein 3 OS=Homo sapiens GN=VDAC3 PE=1 SV=1 - [VDAC3_HUMAN]	18.725	15.9	1	3	4	10	283	30.6393	8.66064	0.740589	0.607394	0.730865	0.772638	0.93311	0.966122	0.636528	0.987947	0.973958	0.651909	0.930436	0.885833	0.872087	1.00941	0.686559	1.01603	0.760391	0.931716	0.785508	0.872216	1.06997	0.957113	0.927129	0.972359	0.828862	0.964736	1.16393	0.219002	-0.395187	-0.102038	-0.348302	-0.197242	0.0975752	-0.0632392	-0.109159	-0.0404387	0.141056	0.850608
Q13795	ADP-ribosylation factor-related protein 1 OS=Homo sapiens GN=ARFRP1 PE=1 SV=1 - [ARFRP_HUMAN]	20.3938	14.93	1	3	3	6	201	22.5994	7.56201	1.11091	0.699089	0.941802	0.935239	0.846767	1.04741	0.624913	0.947973	0.973958	0.651909	0.930436	0.885833	0.872087	1.00941	0.686559	1.01603	1.14061	1.07237	1.01222	1.05577	0.970967	1.03765	0.910211	0.933016	1.06407	0.951991	0.894668	-0.160576	0.189805	0.100804	0.0175159	0.0783005	-0.0425065	0.0533164	-0.135728	-0.100027	0.141109	0.850444
E9PK09	Bcl-2-associated transcription factor 1 (Fragment) OS=Homo sapiens GN=BCLAF1 PE=1 SV=7 - [E9PK09_HUMAN]	74.3255	13.77	5	11	11	28	726	83.1827	10.1401	0.942101	0.633562	0.863424	0.8191	0.937691	1.11094	0.65477	1.08423	0.973958	0.651909	0.930436	0.885833	0.872087	1.00941	0.686559	1.01603	0.967291	0.971855	0.927977	0.924667	1.07523	1.10058	0.953699	1.06713	0.947634	1.07118	1.13037	0.176795	-0.0479774	-0.0411865	-0.107838	-0.112994	0.104641	0.138267	-0.0683946	0.0937326	0.141603	0.848926
Q6IN85	Serine/threonine-protein phosphatase 4 regulatory subunit 3A OS=Homo sapiens GN=PPP4R3A PE=1 SV=1 - [P4R3A_HUMAN]	9.83483	4.68	1	4	4	4	833	95.308	4.94482	1.18021	0.799117	1.20368	0.958843	0.870358	1.16871	0.653634	0.96159	0.973958	0.651909	0.930436	0.885833	0.872087	1.00941	0.686559	1.01603	1.21177	1.22581	1.29367	1.08242	0.998017	1.15781	0.952043	0.946417	1.21879	0.97503	0.799999	-0.321929	0.277112	0.293736	0.371473	0.11426	-0.00286351	0.211401	-0.0709016	-0.0794515	0.141603	0.848926
O00264	Membrane-associated progesterone receptor component 1 OS=Homo sapiens GN=PGRMC1 PE=1 SV=3 - [PGRC1_HUMAN]	40.8668	31.79	1	4	5	15	195	21.6578	4.70361	0.965271	0.671681	0.840991	0.810066	1.04443	1.20225	0.700768	1.06374	0.973958	0.651909	0.930436	0.885833	0.872087	1.00941	0.686559	1.01603	0.991081	1.03033	0.903867	0.914468	1.19762	1.19104	1.0207	1.04695	0.952775	1.119	1.17446	0.232002	-0.0129248	0.0431047	-0.145817	-0.128995	0.260176	0.252226	0.0295536	0.0661993	0.14187	0.848111
Q02790	Peptidyl-prolyl cis-trans isomerase FKBP4 OS=Homo sapiens GN=FKBP4 PE=1 SV=3 - [FKBP4_HUMAN]	61.8252	23.97	1	11	11	28	459	51.7721	5.42725	1.10514	0.712332	1.13852	0.980664	0.686447	0.916908	0.763079	0.913298	0.973958	0.651909	0.930436	0.885833	0.872087	1.00941	0.686559	1.01603	1.13469	1.09269	1.22364	1.10705	0.787131	0.908358	1.11145	0.898888	1.12087	0.903623	0.806178	-0.31083	0.1823	0.127878	0.291182	0.146724	-0.345324	-0.138667	0.152449	-0.153787	0.142161	0.84722
Q13901	Nuclear nucleic acid-binding protein C1D OS=Homo sapiens GN=C1D PE=1 SV=1 - [C1D_HUMAN]	14.7444	14.89	2	2	3	7	141	16.0093	9.02686	0.887463	0.614473	0.811527	0.80544	0.873649	0.953921	0.741514	0.980796	0.973958	0.651909	0.930436	0.885833	0.872087	1.00941	0.686559	1.01603	0.911192	0.942575	0.8722	0.909246	1.00179	0.945025	1.08004	0.96532	0.910219	0.983556	1.08057	0.111793	-0.134173	-0.0853209	-0.197269	-0.137258	0.00258201	-0.0815753	0.11109	-0.0509203	0.142201	0.847098
E9PGT1	Translin OS=Homo sapiens GN=TSN PE=1 SV=1 - [E9PGT1_HUMAN]	13.8323	10.76	2	2	2	4	223	25.5565	6.88818	1.10107	0.617661	1.02728	0.917371	0.783628	0.780156	0.676109	0.867307	0.973958	0.651909	0.930436	0.885833	0.872087	1.00941	0.686559	1.01603	1.13051	0.947464	1.10409	1.0356	0.898566	0.772881	0.984779	0.853623	1.06984	0.876094	0.818899	-0.288243	0.176974	-0.077857	0.142852	0.0504717	-0.154304	-0.371681	-0.0221282	-0.22833	0.142201	0.847098
J3KPG2	Translationally-controlled tumor protein OS=Homo sapiens GN=TPT1 PE=1 SV=1 - [J3KPG2_HUMAN]	12.8308	16.88	4	3	3	5	160	18.0969	4.95752	1.1877	0.701615	1.25607	1.0693	0.6039	0.903469	0.790272	0.822545	0.973958	0.651909	0.930436	0.885833	0.872087	1.00941	0.686559	1.01603	1.21946	1.07625	1.34998	1.20711	0.692476	0.895045	1.15106	0.809567	1.21328	0.852306	0.702478	-0.509475	0.286239	0.106009	0.43294	0.271558	-0.530163	-0.159968	0.202967	-0.304778	0.142201	0.847098
X6RCK5	Dynactin subunit 3 (Fragment) OS=Homo sapiens GN=DCTN3 PE=1 SV=1 - [X6RCK5_HUMAN]	11.2899	10.6	2	2	2	4	151	17.2882	6.58057	1.02321	0.673347	1.08531	1.0205	0.734592	0.999339	0.692744	0.983352	0.973958	0.651909	0.930436	0.885833	0.872087	1.00941	0.686559	1.01603	1.05057	1.03288	1.16645	1.15203	0.842338	0.99002	1.00901	0.967836	1.1013	0.978928	0.888886	-0.16993	0.0711703	0.0466781	0.222122	0.204175	-0.247528	-0.0144699	0.0129386	-0.0471652	0.142201	0.847098
A0A0C4DGP2	Kinesin-like protein OS=Homo sapiens GN=KIF18B PE=1 SV=1 - [A0A0C4DGP2_HUMAN]	7.5822	2.28	3	2	2	3	833	90.9986	8.27979	0.980199	0.715135	0.991348	0.878383	0.733652	0.994269	0.664386	0.886523	0.973958	0.651909	0.930436	0.885833	0.872087	1.00941	0.686559	1.01603	1.00641	1.09699	1.06547	0.99159	0.84126	0.984998	0.967704	0.872535	1.03594	0.92012	0.888201	-0.171042	0.00921477	0.133544	0.091484	-0.0121845	-0.249376	-0.0218076	-0.0473621	-0.196715	0.142201	0.847098
Q9NVH6	Trimethyllysine dioxygenase, mitochondrial OS=Homo sapiens GN=TMLHE PE=1 SV=1 - [TMLH_HUMAN]	7.40198	7.13	1	3	3	3	421	49.4861	7.72314	1.19703	0.726717	1.06243	0.995458	0.899447	1.04424	0.557841	1.02309	0.973958	0.651909	0.930436	0.885833	0.872087	1.00941	0.686559	1.01603	1.22904	1.11475	1.14186	1.12375	1.03137	1.0345	0.812517	1.00695	1.13281	1.01916	0.899678	-0.15252	0.297532	0.156721	0.191383	0.168326	0.0445668	0.0489364	-0.29953	0.0099871	0.142201	0.847098
Q9BW19	Kinesin-like protein KIFC1 OS=Homo sapiens GN=KIFC1 PE=1 SV=2 - [KIFC1_HUMAN]	18.806	13.52	1	8	8	9	673	73.7023	8.98291	1.12435	0.685396	1.09564	0.959801	0.743715	1.02141	0.718771	0.86665	0.973958	0.651909	0.930436	0.885833	0.872087	1.00941	0.686559	1.01603	1.15441	1.05137	1.17755	1.0835	0.8528	1.01189	1.04692	0.852976	1.11896	0.932433	0.833306	-0.263082	0.207158	0.0722655	0.235791	0.115701	-0.229721	0.0170523	0.0661487	-0.229423	0.143269	0.843848
K7ER96	Thioredoxin-like protein 1 (Fragment) OS=Homo sapiens GN=TXNL1 PE=1 SV=1 - [K7ER96_HUMAN]	16.5876	14.95	2	4	4	7	281	31.4453	4.83057	1.09793	0.780783	1.1675	0.901532	0.684942	0.970634	0.733051	0.902798	0.973958	0.651909	0.930436	0.885833	0.872087	1.00941	0.686559	1.01603	1.12729	1.19769	1.25479	1.01772	0.785406	0.961583	1.06772	0.888554	1.16249	0.925068	0.795767	-0.329582	0.172855	0.26025	0.327442	0.0253446	-0.348489	-0.0565171	0.0945309	-0.170469	0.143269	0.843848
H0Y8F0	Probable phospholipid-transporting ATPase IH (Fragment) OS=Homo sapiens GN=ATP11A PE=1 SV=1 - [H0Y8F0_HUMAN]	10.8849	5.97	4	2	2	4	352	39.5967	8.35303	0.891295	0.626716	0.856501	0.77227	0.829457	1.02986	0.665139	1.05946	0.973958	0.651909	0.930436	0.885833	0.872087	1.00941	0.686559	1.01603	0.915127	0.961354	0.920537	0.871802	0.951117	1.02026	0.968801	1.04274	0.917832	0.994531	1.08356	0.115786	-0.127956	-0.0568602	-0.119452	-0.197928	-0.0723052	0.0289378	-0.0457283	0.0603789	0.143269	0.843848
Q8N567	Zinc finger CCHC domain-containing protein 9 OS=Homo sapiens GN=ZCCHC9 PE=1 SV=2 - [ZCHC9_HUMAN]	3.92169	7.38	1	2	2	2	271	30.4572	9.17334	0.612566	0.338032	0.638238	0.570495	0.860224	0.8005	1.21344	0.89795	0.973958	0.651909	0.930436	0.885833	0.872087	1.00941	0.686559	1.01603	0.628945	0.518527	0.685956	0.644022	0.986397	0.793036	1.76743	0.883782	0.636483	0.935089	1.46915	0.554982	-0.668995	-0.94751	-0.543812	-0.634819	-0.0197593	-0.334542	0.821651	-0.178238	0.143269	0.843848
Q6NZY4	Zinc finger CCHC domain-containing protein 8 OS=Homo sapiens GN=ZCCHC8 PE=1 SV=2 - [ZCHC8_HUMAN]	27.8686	6.79	1	4	4	10	707	78.5285	4.86865	0.901427	0.634177	0.923386	0.834206	0.921602	1.0222	0.672696	1.05492	0.973958	0.651909	0.930436	0.885833	0.872087	1.00941	0.686559	1.01603	0.92553	0.9728	0.992423	0.941719	1.05678	1.01267	0.979808	1.03828	0.95726	1.02547	1.07126	0.0993067	-0.111648	-0.0397851	-0.0109735	-0.0866312	0.0796724	0.0181628	-0.0294287	0.0541897	0.144369	0.840527
P55060	Exportin-2 OS=Homo sapiens GN=CSE1L PE=1 SV=3 - [XPO2_HUMAN]	169.653	21.32	1	20	20	68	971	110.346	5.77002	1.06004	0.721939	1.05984	0.945749	0.669135	0.923772	0.731166	0.920281	0.973958	0.651909	0.930436	0.885833	0.872087	1.00941	0.686559	1.01603	1.08839	1.10742	1.13908	1.06764	0.76728	0.915158	1.06497	0.90576	1.0979	0.910459	0.82927	-0.270086	0.122189	0.147206	0.18787	0.0944226	-0.382175	-0.127908	0.0908161	-0.142799	0.144581	0.839888
Q9UBD5	Origin recognition complex subunit 3 OS=Homo sapiens GN=ORC3 PE=1 SV=1 - [ORC3_HUMAN]	26.2484	7.59	1	5	6	10	711	82.2015	7.60596	0.819009	0.603657	0.845452	0.807403	1.26522	1.07812	0.677554	1.13459	0.973958	0.651909	0.930436	0.885833	0.872087	1.00941	0.686559	1.01603	0.840908	0.925983	0.908662	0.911462	1.45079	1.06807	0.986884	1.11668	0.910062	1.09238	1.20033	0.263435	-0.24998	-0.110943	-0.138185	-0.133745	0.536842	0.0950081	-0.019048	0.159221	0.144581	0.839888
Q6UB35	Monofunctional C1-tetrahydrofolate synthase, mitochondrial OS=Homo sapiens GN=MTHFD1L PE=1 SV=1 - [C1TM_HUMAN]	174.964	21.98	2	21	22	79	978	105.724	8.06006	0.89329	0.634281	0.849735	0.821303	0.916698	1.11524	0.643436	1.07304	0.973958	0.651909	0.930436	0.885833	0.872087	1.00941	0.686559	1.01603	0.917175	0.972959	0.913265	0.927153	1.05115	1.10484	0.937189	1.05611	0.922164	1.05363	1.14256	0.192276	-0.124731	-0.0395493	-0.130895	-0.10912	0.0719746	0.143835	-0.0935876	0.07876	0.144959	0.838756
Q9NQT5	Exosome complex component RRP40 OS=Homo sapiens GN=EXOSC3 PE=1 SV=3 - [EXOS3_HUMAN]	12.4914	18.55	1	3	3	6	275	29.5534	8.104	0.798722	0.54583	0.930174	0.849641	0.978228	0.95708	0.860417	1.23307	0.973958	0.651909	0.930436	0.885833	0.872087	1.00941	0.686559	1.01603	0.820079	0.837279	0.999718	0.959144	1.12171	0.948155	1.25323	1.21362	0.898212	1.16766	1.29999	0.378496	-0.286166	-0.256219	-0.000407149	-0.0601804	0.165699	-0.0768047	0.325652	0.279312	0.145273	0.837814
P35250	Replication factor C subunit 2 OS=Homo sapiens GN=RFC2 PE=1 SV=3 - [RFC2_HUMAN]	26.3824	21.47	1	7	7	10	354	39.1321	6.44287	0.965834	0.651683	0.938251	0.870949	0.946165	1.06224	0.687949	1.07084	0.973958	0.651909	0.930436	0.885833	0.872087	1.00941	0.686559	1.01603	0.991659	0.999652	1.0084	0.983198	1.08494	1.05233	1.00202	1.05394	0.995655	1.05313	1.05773	0.0809719	-0.0120846	-0.000502141	0.0120675	-0.0244456	0.117619	0.0735875	0.00291806	0.075792	0.145686	0.836581
Q16706	Alpha-mannosidase 2 OS=Homo sapiens GN=MAN2A1 PE=1 SV=2 - [MA2A1_HUMAN]	103.277	11.01	1	13	13	51	1144	131.057	7.57666	0.920101	0.607268	0.87103	0.834728	0.839038	1.01721	0.747516	1.01174	0.973958	0.651909	0.930436	0.885833	0.872087	1.00941	0.686559	1.01603	0.944703	0.931522	0.936152	0.942308	0.962104	1.00773	1.08879	0.995772	0.93923	1.00175	1.06656	0.0929698	-0.0820666	-0.102338	-0.0951855	-0.0857288	-0.0557354	0.0111024	0.122722	-0.00611289	0.146141	0.835227
Q07065	Cytoskeleton-associated protein 4 OS=Homo sapiens GN=CKAP4 PE=1 SV=2 - [CKAP4_HUMAN]	285.546	58.31	1	34	35	94	602	65.9827	5.92236	0.878383	0.651428	0.821764	0.812527	0.909181	1.07324	0.65311	1.06558	0.973958	0.651909	0.930436	0.885833	0.872087	1.00941	0.686559	1.01603	0.90187	0.999262	0.883203	0.917247	1.04253	1.06323	0.95128	1.04877	0.909558	1.04565	1.14963	0.201164	-0.149009	-0.00106488	-0.179183	-0.124618	0.0600958	0.0884597	-0.0720582	0.0686963	0.147536	0.831101
O00231	26S proteasome non-ATPase regulatory subunit 11 OS=Homo sapiens GN=PSMD11 PE=1 SV=3 - [PSD11_HUMAN]	75.5212	28.67	1	11	11	26	422	47.434	6.48096	1.00421	0.67518	1.0456	0.923096	0.734641	0.900374	0.720851	0.858371	0.973958	0.651909	0.930436	0.885833	0.872087	1.00941	0.686559	1.01603	1.03107	1.0357	1.12378	1.04207	0.842394	0.891978	1.04995	0.844828	1.03888	0.868403	0.835902	-0.258594	0.0441366	0.0506012	0.168357	0.0594468	-0.247432	-0.16492	0.0703185	-0.243271	0.147536	0.831101
P12277	Creatine kinase B-type OS=Homo sapiens GN=CKB PE=1 SV=1 - [KCRB_HUMAN]	49.8747	14.96	1	5	5	21	381	42.6173	5.59229	1.12772	0.72218	1.10573	1.04104	0.753768	1.00621	0.776551	0.970768	0.973958	0.651909	0.930436	0.885833	0.872087	1.00941	0.686559	1.01603	1.15788	1.10779	1.1884	1.17521	0.864327	0.996825	1.13108	0.955451	1.16654	0.976138	0.836778	-0.257083	0.211483	0.147686	0.249021	0.232919	-0.210351	-0.00458712	0.177697	-0.065746	0.147536	0.831101
P08243	Asparagine synthetase [glutamine-hydrolyzing] OS=Homo sapiens GN=ASNS PE=1 SV=4 - [ASNS_HUMAN]	44.9731	13.37	1	7	7	18	561	64.3286	6.85889	1.19057	0.664619	1.18676	1.05407	0.689894	0.848238	0.786906	0.837389	0.973958	0.651909	0.930436	0.885833	0.872087	1.00941	0.686559	1.01603	1.22241	1.0195	1.27549	1.18992	0.791084	0.840328	1.14616	0.824176	1.20616	0.832252	0.69	-0.535333	0.289723	0.027857	0.351051	0.250866	-0.338098	-0.250975	0.196807	-0.278975	0.147536	0.831101
E7EVX8	U4/U6 small nuclear ribonucleoprotein Prp31 OS=Homo sapiens GN=PRPF31 PE=1 SV=1 - [E7EVX8_HUMAN]	18.9463	11.97	2	6	6	8	493	54.732	5.78271	1.0164	0.532786	0.932884	0.82289	1.05103	1.07848	0.737117	1.13365	0.973958	0.651909	0.930436	0.885833	0.872087	1.00941	0.686559	1.01603	1.04358	0.81727	1.00263	0.928945	1.20519	1.06842	1.07364	1.11576	0.965788	1.0947	1.13348	0.180758	0.0615433	-0.291116	0.00379108	-0.106334	0.269265	0.0954854	0.10251	0.158031	0.147536	0.831101
Q53HL2	Borealin OS=Homo sapiens GN=CDCA8 PE=1 SV=2 - [BOREA_HUMAN]	7.87035	15.71	1	4	4	4	280	31.3038	9.86182	0.831219	0.696281	0.879966	0.808601	0.922839	1.05	0.758105	1.18352	0.973958	0.651909	0.930436	0.885833	0.872087	1.00941	0.686559	1.01603	0.853445	1.06806	0.945756	0.912814	1.0582	1.04021	1.10421	1.16484	0.929285	1.0812	1.16348	0.218444	-0.22863	0.0949984	-0.0804601	-0.131607	0.0816075	0.0568721	0.143014	0.220136	0.147536	0.831101
Q9HAV7	GrpE protein homolog 1, mitochondrial OS=Homo sapiens GN=GRPEL1 PE=1 SV=2 - [GRPE1_HUMAN]	48.622	28.11	1	6	6	21	217	24.2639	8.11865	1.00201	0.623402	0.844331	0.836266	0.895597	1.02034	0.722041	1.06745	0.973958	0.651909	0.930436	0.885833	0.872087	1.00941	0.686559	1.01603	1.02881	0.956272	0.907457	0.944045	1.02696	1.01083	1.05168	1.05061	0.950158	1.03878	1.09327	0.128654	0.0409704	-0.0645077	-0.140099	-0.0830723	0.0383782	0.0155333	0.0726972	0.0712221	0.14759	0.830942
P53355	Death-associated protein kinase 1 OS=Homo sapiens GN=DAPK1 PE=1 SV=6 - [DAPK1_HUMAN]	22.2697	2.73	1	4	4	8	1430	159.945	6.82959	0.910577	0.6404	0.84072	0.812917	0.9332	1.02345	0.655304	1.11586	0.973958	0.651909	0.930436	0.885833	0.872087	1.00941	0.686559	1.01603	0.934925	0.982346	0.903576	0.917687	1.07008	1.01391	0.954476	1.09825	0.926306	1.04199	1.12489	0.169784	-0.097078	-0.0256975	-0.146282	-0.123926	0.0977149	0.0199251	-0.0672195	0.135207	0.149292	0.825964
Q9NYU2	UDP-glucose:glycoprotein glucosyltransferase 1 OS=Homo sapiens GN=UGGT1 PE=1 SV=3 - [UGGG1_HUMAN]	152.961	11.13	1	18	18	65	1555	177.078	5.63037	0.931127	0.64051	0.877545	0.816042	0.888047	0.988574	0.673125	1.04959	0.973958	0.651909	0.930436	0.885833	0.872087	1.00941	0.686559	1.01603	0.956024	0.982514	0.943154	0.921214	1.0183	0.979355	0.980433	1.03303	0.949589	0.999367	1.05242	0.0737117	-0.0648811	-0.0254508	-0.0844344	-0.118391	0.0261648	-0.030096	-0.0285087	0.0468752	0.14983	0.824403
K7EQ48	Glucose-6-phosphate isomerase OS=Homo sapiens GN=GPI PE=1 SV=2 - [K7EQ48_HUMAN]	46.3054	18.35	3	9	9	18	474	53.3682	8.67529	1.0842	0.626787	1.08207	1.03224	0.661588	0.837116	0.723391	0.865037	0.973958	0.651909	0.930436	0.885833	0.872087	1.00941	0.686559	1.01603	1.11319	0.961464	1.16297	1.16528	0.758627	0.82931	1.05365	0.851388	1.13808	0.840349	0.73839	-0.437545	0.154701	-0.0566959	0.217819	0.220676	-0.398538	-0.270017	0.0753921	-0.232111	0.14983	0.824403
P35527	Keratin, type I cytoskeletal 9 OS=Homo sapiens GN=KRT9 PE=1 SV=3 - [K1C9_HUMAN]	46.0966	21.35	1	11	12	19	623	62.0268	5.23682	0.825794	0.574241	0.779806	0.601925	1.17928	1.23298	0.725551	0.875722	0.973958	0.651909	0.930436	0.885833	0.872087	1.00941	0.686559	1.01603	0.847875	0.88086	0.838108	0.679501	1.35225	1.22148	1.05679	0.861904	0.842991	1.13914	1.3513	0.434351	-0.238077	-0.183015	-0.254792	-0.557452	0.435362	0.288629	0.0796941	-0.2144	0.14983	0.824403
E9PFR3	Serine/threonine-protein phosphatase 2A 56 kDa regulatory subunit delta isoform OS=Homo sapiens GN=PPP2R5D PE=1 SV=1 - [E9PFR3_HUMAN]	30.1884	12.63	2	7	7	16	594	69.0729	8.1333	1.03905	0.682918	1.01573	0.952713	0.737937	0.93175	0.726484	0.969049	0.973958	0.651909	0.930436	0.885833	0.872087	1.00941	0.686559	1.01603	1.06683	1.04757	1.09167	1.0755	0.846174	0.923062	1.05815	0.953759	1.07116	0.938411	0.876066	-0.190889	0.0933304	0.0670408	0.126533	0.105007	-0.240974	-0.115501	0.0815477	-0.0683027	0.14983	0.824403
J3KT51	Hematological and neurological-expressed 1 protein OS=Homo sapiens GN=HN1 PE=1 SV=1 - [J3KT51_HUMAN]	17.6865	38.46	2	3	3	7	104	11.0054	8.55811	1.08358	0.727437	1.06397	0.949253	0.613931	0.960596	0.711	0.867375	0.973958	0.651909	0.930436	0.885833	0.872087	1.00941	0.686559	1.01603	1.11256	1.11586	1.14351	1.07159	0.703979	0.951638	1.0356	0.853689	1.11421	0.902664	0.810141	-0.303756	0.153877	0.158152	0.193474	0.099759	-0.506396	-0.0715151	0.0504663	-0.228217	0.14983	0.824403
P00966	Argininosuccinate synthase OS=Homo sapiens GN=ASS1 PE=1 SV=2 - [ASSY_HUMAN]	14.7516	13.35	1	7	7	7	412	46.501	8.01611	1.26151	0.72112	1.17361	1.07177	0.655745	0.859041	0.832175	0.761359	0.973958	0.651909	0.930436	0.885833	0.872087	1.00941	0.686559	1.01603	1.29525	1.10617	1.26135	1.2099	0.751926	0.85103	1.2121	0.749346	1.23563	0.801478	0.648641	-0.624508	0.373226	0.145567	0.334969	0.274893	-0.411337	-0.232717	0.277503	-0.416296	0.14983	0.824403
Q15024	Exosome complex component RRP42 OS=Homo sapiens GN=EXOSC7 PE=1 SV=3 - [EXOS7_HUMAN]	12.3878	10.31	1	3	3	4	291	31.8011	5.18604	1.03983	0.671127	0.99225	1.05527	1.02874	1.18647	0.863323	1.19741	0.973958	0.651909	0.930436	0.885833	0.872087	1.00941	0.686559	1.01603	1.06763	1.02948	1.06644	1.19127	1.17963	1.17541	1.25746	1.17852	1.06703	1.17908	1.10501	0.144056	0.0944095	0.0419139	0.0927965	0.252501	0.23834	0.233163	0.330517	0.236978	0.14983	0.824403
O60704	Protein-tyrosine sulfotransferase 2 OS=Homo sapiens GN=TPST2 PE=1 SV=1 - [TPST2_HUMAN]	10.5706	7.96	1	2	2	3	377	41.8849	9.08545	0.921206	0.765569	0.889953	0.927921	0.683909	0.957179	0.532287	0.90726	0.973958	0.651909	0.930436	0.885833	0.872087	1.00941	0.686559	1.01603	0.945837	1.17435	0.956491	1.04751	0.784222	0.948253	0.775297	0.892945	1.002	0.838583	0.836908	-0.256859	-0.0803358	0.231861	-0.0641773	0.0669672	-0.350666	-0.0766555	-0.367178	-0.163357	0.14983	0.824403
A0A087WWH3	Glioma tumor suppressor candidate region gene 1 protein OS=Homo sapiens GN=GLTSCR1 PE=1 SV=1 - [A0A087WWH3_HUMAN]	2.27313	1.26	2	2	2	2	1508	152.728	7.45947	0.895694	0.615899	0.836849	0.800725	0.810009	0.977207	0.675118	1.01002	0.973958	0.651909	0.930436	0.885833	0.872087	1.00941	0.686559	1.01603	0.919643	0.944762	0.899415	0.903923	0.928817	0.968095	0.983335	0.994082	0.911783	0.975715	1.07012	0.0977691	-0.120854	-0.0819777	-0.15294	-0.145728	-0.106533	-0.0467796	-0.0242447	-0.00856285	0.14983	0.824403
Q15813	Tubulin-specific chaperone E OS=Homo sapiens GN=TBCE PE=1 SV=1 - [TBCE_HUMAN]	5.36047	5.69	1	3	3	3	527	59.309	6.75635	1.05374	0.76776	1.1936	0.961124	0.794764	1.06218	0.707123	1.03429	0.973958	0.651909	0.930436	0.885833	0.872087	1.00941	0.686559	1.01603	1.08191	1.17771	1.28284	1.08499	0.911336	1.05228	1.02995	1.01797	1.13135	1.02396	0.905079	-0.143884	0.113584	0.235984	0.35934	0.117688	-0.133945	0.0735127	0.0425776	0.0257017	0.150049	0.823766
P48651	Phosphatidylserine synthase 1 OS=Homo sapiens GN=PTDSS1 PE=1 SV=1 - [PTSS1_HUMAN]	4.50948	3.81	1	2	2	3	473	55.4911	8.42627	0.883327	0.56489	0.877315	0.811281	0.877761	1.02653	0.635877	1.10747	0.973958	0.651909	0.930436	0.885833	0.872087	1.00941	0.686559	1.01603	0.906946	0.866516	0.942907	0.91584	1.00651	1.01696	0.926179	1.09	0.911393	1.01173	1.1101	0.150685	-0.140912	-0.206701	-0.084812	-0.126832	0.00935731	0.024263	-0.110637	0.124328	0.150049	0.823766
Q9NS86	LanC-like protein 2 OS=Homo sapiens GN=LANCL2 PE=1 SV=1 - [LANC2_HUMAN]	12.7872	7.78	1	3	3	5	450	50.8214	7.43018	1.0315	0.577681	1.04712	0.893672	1.07401	1.181	0.770238	1.19685	0.973958	0.651909	0.930436	0.885833	0.872087	1.00941	0.686559	1.01603	1.05908	0.886136	1.12541	1.00885	1.23154	1.16999	1.12188	1.17796	1.03396	1.17398	1.13541	0.183216	0.0828114	-0.1744	0.170448	0.0127116	0.300468	0.226495	0.165921	0.236294	0.150357	0.822876
Q12888	Tumor suppressor p53-binding protein 1 OS=Homo sapiens GN=TP53BP1 PE=1 SV=2 - [TP53B_HUMAN]	79.2996	12.68	1	20	20	35	1972	213.443	4.70361	1.05615	0.682438	0.981122	0.943823	0.734937	0.840021	0.743188	0.848928	0.973958	0.651909	0.930436	0.885833	0.872087	1.00941	0.686559	1.01603	1.08439	1.04683	1.05448	1.06546	0.842734	0.832188	1.08248	0.835534	1.05997	0.839134	0.791658	-0.33705	0.116885	0.0660259	0.0765253	0.0914829	-0.246851	-0.265019	0.114344	-0.25923	0.150921	0.821249
Q14137	Ribosome biogenesis protein BOP1 OS=Homo sapiens GN=BOP1 PE=1 SV=2 - [BOP1_HUMAN]	10.8449	5.5	1	4	4	7	746	83.5772	6.18896	0.878803	0.441464	0.783544	0.710185	0.851591	1.12031	1.31246	1.16899	0.973958	0.651909	0.930436	0.885833	0.872087	1.00941	0.686559	1.01603	0.902301	0.677186	0.842126	0.801715	0.976498	1.10986	1.91165	1.15055	0.82192	1.13021	1.37508	0.459514	-0.148319	-0.562376	-0.247893	-0.318839	-0.0343106	0.150381	0.934821	0.202321	0.150921	0.821249
Q9UNS1	Protein timeless homolog OS=Homo sapiens GN=TIMELESS PE=1 SV=2 - [TIM_HUMAN]	10.8633	2.65	1	3	3	4	1208	138.572	5.40186	0.992408	0.694837	1.0237	0.886438	0.785543	1.03137	0.637071	0.972648	0.973958	0.651909	0.930436	0.885833	0.872087	1.00941	0.686559	1.01603	1.01894	1.06585	1.10024	1.00068	0.900763	1.02175	0.927918	0.957301	1.0424	0.94261	0.904272	-0.145171	0.0270736	0.0920028	0.137818	0.000985081	-0.150781	0.0310491	-0.10793	-0.0629557	0.151133	0.820639
F2Z2V0	Copine-1 (Fragment) OS=Homo sapiens GN=CPNE1 PE=1 SV=1 - [F2Z2V0_HUMAN]	10.7467	6	3	3	3	4	533	58.5973	5.8335	0.936172	0.722717	1.04144	0.865062	0.583316	0.743421	0.702693	0.788016	0.973958	0.651909	0.930436	0.885833	0.872087	1.00941	0.686559	1.01603	0.961204	1.10862	1.1193	0.976553	0.668874	0.736488	1.0235	0.775582	1.04258	0.756035	0.725155	-0.463638	-0.0570857	0.148759	0.162601	-0.0342301	-0.580195	-0.441266	0.0335105	-0.366648	0.151154	0.820582
Q93009	Ubiquitin carboxyl-terminal hydrolase 7 OS=Homo sapiens GN=USP7 PE=1 SV=2 - [UBP7_HUMAN]	98.6426	13.52	1	13	13	37	1102	128.22	5.5542	0.964468	0.629646	0.961408	0.85796	0.961151	1.02404	0.715548	1.11361	0.973958	0.651909	0.930436	0.885833	0.872087	1.00941	0.686559	1.01603	0.990256	0.965849	1.03329	0.968535	1.10213	1.01449	1.04222	1.09604	0.979395	1.06913	1.09162	0.126475	-0.0141264	-0.0501298	0.0472419	-0.0461242	0.140291	0.0207502	0.0596655	0.132297	0.151252	0.820298
A0A0C4DGB1	rRNA adenine N(6)-methyltransferase OS=Homo sapiens GN=DIMT1 PE=1 SV=1 - [A0A0C4DGB1_HUMAN]	22.1047	17.82	2	5	5	8	275	30.8239	10.2427	0.781173	0.609669	0.884867	0.846068	0.954975	1.09779	0.669127	1.04036	0.973958	0.651909	0.930436	0.885833	0.872087	1.00941	0.686559	1.01603	0.80206	0.935205	0.951024	0.95511	1.09505	1.08756	0.97461	1.02394	0.943115	1.05575	1.11943	0.162764	-0.318218	-0.0966447	-0.0724458	-0.0662604	0.130991	0.12109	-0.0371036	0.0341382	0.151303	0.820153
Q6W2J9	BCL-6 corepressor OS=Homo sapiens GN=BCOR PE=1 SV=1 - [BCOR_HUMAN]	5.87796	1.65	2	3	3	3	1755	192.069	6.48096	1.0181	0.64346	1.00856	0.841993	0.95089	1.13882	0.746321	1.19754	0.973958	0.651909	0.930436	0.885833	0.872087	1.00941	0.686559	1.01603	1.04533	0.987039	1.08397	0.95051	1.09036	1.1282	1.08705	1.17865	1.01618	1.10928	1.09162	0.126466	0.0639525	-0.0188215	0.116322	-0.0732259	0.124806	0.174024	0.120413	0.237132	0.151303	0.820153
Q8N8A6	ATP-dependent RNA helicase DDX51 OS=Homo sapiens GN=DDX51 PE=1 SV=3 - [DDX51_HUMAN]	13.008	7.36	1	5	5	6	666	72.4126	8.1626	0.809338	0.644927	0.808606	0.870048	0.857995	1.04518	0.820789	1.12829	0.973958	0.651909	0.930436	0.885833	0.872087	1.00941	0.686559	1.01603	0.830979	0.989289	0.869061	0.982181	0.983841	1.03543	1.19551	1.11048	0.925621	1.07296	1.15918	0.213101	-0.267116	-0.0155362	-0.202471	-0.025939	-0.0235022	0.0502362	0.257628	0.151187	0.151341	0.820044
A0A0B4J2E5	Protein LOC102724159 OS=Homo sapiens GN=LOC102724159 PE=1 SV=1 - [A0A0B4J2E5_HUMAN]	9.89924	3.16	2	3	3	4	919	102.386	6.20166	0.805952	0.551899	0.687218	0.620321	1.01056	0.833217	0.894559	0.994168	0.973958	0.651909	0.930436	0.885833	0.872087	1.00941	0.686559	1.01603	0.827502	0.846589	0.738598	0.700269	1.15879	0.825447	1.30296	0.978481	0.78305	1.06863	1.36471	0.448592	-0.273166	-0.240267	-0.437139	-0.514018	0.212615	-0.276753	0.381793	-0.0313836	0.151341	0.820044
Q13356	Peptidyl-prolyl cis-trans isomerase-like 2 OS=Homo sapiens GN=PPIL2 PE=1 SV=1 - [PPIL2_HUMAN]	9.52604	5.38	1	3	3	4	520	58.7866	8.77783	0.90783	0.678462	1.05105	0.881445	0.950743	1.27724	0.793868	1.2993	0.973958	0.651909	0.930436	0.885833	0.872087	1.00941	0.686559	1.01603	0.932104	1.04073	1.12963	0.995047	1.09019	1.26533	1.1563	1.2788	1.01789	1.21082	1.18954	0.250401	-0.101438	0.0575973	0.175856	-0.00716379	0.124583	0.339518	0.209516	0.354794	0.151341	0.820044
E7EU09	Fibroblast growth factor receptor OS=Homo sapiens GN=FGFR1 PE=1 SV=1 - [E7EU09_HUMAN]	20.6312	6.96	2	3	5	10	733	81.9902	6.7417	1.04564	0.689969	0.938367	0.831089	0.797059	0.954794	0.557713	0.938618	0.973958	0.651909	0.930436	0.885833	0.872087	1.00941	0.686559	1.01603	1.0736	1.05838	1.00852	0.938201	0.913968	0.945891	0.812331	0.923808	1.03345	0.918888	0.889144	-0.169511	0.102457	0.0818593	0.0122456	-0.0920307	-0.129784	-0.0802544	-0.29986	-0.114334	0.151528	0.819506
[truncated: 2,974 more rows]

## Sheet: Supplementary Table 5
Protein Group Accessions	Sequence	# Missed Cleavages	# PSMs	# Proteins	# Protein Groups	hESc-1	hESc-2	hESc-3	hESc-4	hiPSc-1	hiPSc-2	hiPSc-3	hiPSc-4	median hESc	median hiPSc	fold change hiPSc/hESc	log2 hESc-1	log2 hESc-2	log2 hESc-3	log2 hESc-4	log2 hiPSc-1	log2 hiPSc-2	log2 hiPSc-3	log2 hiPSc-4	log2 fold change hiPSc/hESc	q value	NEG log10 q-value
[truncated: 5,958 more rows]

[truncated: 4 more sheets: Supplementary Table 6, Supplementary Table 7, Supplementary Table 8, Supplementary Table 9]
